# Supplementary material for: Localization of heme biosynthesis in the diatom Phaeodactylum tricornutum and differential expression of multi-copy enzymes
Source: Front Plant Sci. 2025 Mar 4;16:1537037. doi: 10.3389/fpls.2025.1537037 (PMC11914136; doi:10.3389/fpls.2025.1537037)
Supplement: Supplementary file 1 [file Table1.xlsx]

## Sheet: Gene abbreviations and gene ID
Gene abbreviations	Gene full name	Phatr3 Gene IDs
GluRS1	Glutamyl-tRNA synthetase	Phatr3_J51430
GluRS2	Glutamyl-tRNA synthetase	Phatr3_EG02218
GTR	Glutamyl-tRNA reductase	Phatr3_J54134
GSA-AT	Glutamate-1-semialdehyde aminotransferase	Phatr3_J36347
ALAD	Aminolevulinic acid dehydratase	Phatr3_J41746
PBGD	Porphobilinogen deaminase	HEMC Phatr3_J51811
UROS	Uroporphyrinogen III synthase	HEMD Phatr3_J44610
UROD1	Uroporphyrinogen III decarboxylase 1	HEME_2 Phatr3_J19188
UROD2	Uroporphyrinogen III decarboxylase 2	HEME_1 Phatr3_J20757
UROD3	Uroporphyrinogen III decarboxylase 3	HEME Phatr3_J16140
CPOX1	Coproporphyrinogen III oxidase 1	HEMF_2 Phatr3_J10640
CPOX2	Coproporphyrinogen III oxidase 2	HEMF_3 Phatr3_J12186
CPOX3	Coproporphyrinogen III oxidase 3	HEMF_1 Phatr3_J15068
CPOX-ind	Oxygen-independent coproporphyrinogen-III oxidase	Phatr3_J51528
PPOX	Protoporphyrinogen III oxidase	Phatr3_J31109
FeCH	Ferrochelatase	Phatr3_J26952
MgCH-1(ChIH)	Mg-chelatase subunit CHIH1	Phatr3_J13265
MgCH-2 (ChIH)	Mg-chelatase subunit CHIH2	Phatr3_J10100
MgCH(ChlD)	Mg-chelatase subunit CHLD	Phatr3_J33017
MgPMT (MPoM)	Magnesium-protoporphyrin O-methyltransferase	Phatr3_J18872
PCR-1 (POR-1)	Protochlorophyllide reductase	Phatr3_J12155
PCR-2 (POR-2)	Protochlorophyllide reductase	Phatr3_J43164
CBR	Chlorophyll b reductase	Phatr3_EG02076
DVR (DPAR)	3,8-divinyl protochlorophyllide a 8-vinyl reductase	Phatr3_J30690
CSYN (ChlS)	Chlorophyll a synthase	Phatr3_J12807

## Sheet: Primer list
Use	Primer name	sequence
Cloning of NR promoter	ptNRp1	AATTAGGAGCTCTTGAGATGGTGGTTCCACTGTGCAG
Cloning of NR promoter	ptNRp2	CGATATGCGGCCGCTTCGCACAAGTGGTGACTTTGAA
Cloning of NR terminator	ptNRt1	GTCATTCTCGAGAAGTTCTTGACTGATTGTCATATC
Cloning of NR terminator	ptNRt2	TGGATTGGTACCCTAACGCAGCTTAGACATAAACC
Cloning of eGFP	ptNReGFP 1	GCATACAAGCTTATGGTGAGCAAGGGCGAGGAGC
Cloning of eGFP	ptNReGFP 2	CGTAATGTCGACTTAGAAGTTCACCTTGATGCCGTTC
In-fusion cloning
ptNR-GFP vecter	Fw_infusion_GFP	ATGGTGAGCAAGGGCGAG
ptNR-GFP vecter	Rv_infusion_NR	GCTTCGCACAAGTGGTGACT
GluRS1 presequence and full CDS	Fw_GluRS1	AGTCACCACTTGTGCGAAGCATGGCGGATCTTGAAGCGC
GluRS1 presequence	Rv_preGluRS1	CTCGCCCTTGCTCACCATCTTTTTCGCGGCCTTCTTCTG
GluRS2 presequence and full CDS	Fw_GluRS2	AGTCACCACTTGTGCGAAGCATGCGTCTGATTCTCGCCG
GluRS2 presequence	Rv_preGluRS2	CTCGCCCTTGCTCACCATCTCGTCGGATACCGAGGC
GluTR presequence	Fw_GluTR	AGTCACCACTTGTGCGAAGCATGAGATTCGTTTCGATCGTAGC
GluTR presequence	Rv_preGluTR	CTCGCCCTTGCTCACCATCGAAGCGGCGTTCCAGTC
GluRS1 full CDS	Rv_full_GluRS1	CTCGCCCTTGCTCACCATACGATGGTCCAGTTTTCCTGAC
GluRS2 full CDS	Rv_full_GluRS2	CTCGCCCTTGCTCACCATGCTTACGGTGCCATCCGG
PPOX full CDS	Fw_PPOX	AGTCACCACTTGTGCGAAGCATGATTGCACAATGCTTTCTAGTAACTC
PPOX full CDS	Rv_full_PPOX	CTCGCCCTTGCTCACCATAGCTACGCTAATTTCCTGCGG
Restriction Enzyme cloning
GSA-AT presequence	GSA-AT-F-XbaI	TATATCTAGAATGAAATTCGCTCTCGCCT
GSA-AT presequence	GSA-AT-R2-EcoRI	GGTAGAATTCATCGGCGTGTCCGAGAATAG
ALAD presequence and full CDS	ALAD-F-XbaI	TATATCTAGAATGAGGTTCTCTTCAATTTAC
ALAD full CDS	ALAD-R1-EcoRI	GGTAGAATTCGTAAAGTCCATCCTCTTG
ALAD presequence	ALAD-R2-EcoRI	GGTAGAATTCCAAGGGATAAATGAAGTTGC
PBGD presequence	new PBGD F	TATAGCGGCCGCATGAAGTTCGCTGTCGCCCT
PBGD presequence	new PBGD R	GGTATCTAGAACCTCCGAGCTCCATCAAAG
UROS presequence	UROS-F-XbaI	TATATCTAGAATGTGGCTTGTCGTCGTCT
UROS presequence	UROS-R2-HindIII	GGTAAAGCTTCAAAATAATAGCTGCTTGAGGAGAG
UROD1 presequence	UROD1xba	GGACCGTCTAGAATGAAAGTGTCCCACGTCGC
UROD1 presequence	UROD1eco	GGACCGGAATTCTCGCATCATCCAAACAGGAGTGC
UROD1 upstream presequence	UROD-1 up-F	TATATCTAGAATGGCAAGACACAACACACT
UROD1 upstream presequence	UROD-1 up-R	GGTAGAATTCAATTGCAAGCAACAGAATTGTAC
UROD2 upstream presequence	UROD-2 up-F	TATATCTAGAATGTTGTTTCCTCCAGGTCTAG
UROD2 presequence	UROD-2 -F	TATATCTAGAATGAGATTCTCTAGTACCTCGG
UROD2 upstream presequence and presequence	UROD-2 up-R	GGTAGAATTCTACCGGTGTGCGTTCGAC
UROD3 upstream presequence	UROD-3 F	TATATCTAGAATGGAGACGTTTGTATGCGTC
UROD3 upstream presequence	UROD-3 R	GGTAGAATTCGTCCGGTGTCGGTGAGT
UROD3 presequence	UROD-3 56673F	TATATCTAGAATGCGACTCGGTGTGGC
UROD3 presequence	UROD-3 56673R	GGTAGAATTCATTGGTGTCGTCGTCATCGA
CPOX1 presequence	CP04f none	GGGCACTCTAGAATGAAATTTTGCATTTCCATCTCGCTAGC
CPOX1 presequence	CP04r none	GGGCACGAATTCGCAAATAGAGAGCTGTGCTTCGC
CPOX2 presequence	CPOX-2 F	TATATCTAGAATGACGAGAATAGATCCAAGG
CPOX2 presequence	CPOX-2 R	GGTAGAATTCCATACCCCAAGCATCTCG
CPOX3 presequence	CPOX-3 F XbaI	TATATCTAGAATGAAGATTTCCCTGCTTATTCTC
CPOX3 presequence	CPOX-3 R EcoRI	GGTAGAATTCGAAGCGACTGCGCATGG
CPOX-oxygen-independent presequence	CPOX-ind F XbaI	TATATCTAGAATGAAGGCCACAGTGTTAGC
CPOX-oxygen-independent presequence	CPOX-ind R EcoRI	GGTAGAATTCCGATCCAATCGGGACAATG
PPOX presequence	PPOX-F-XbaI	TATATCTAGAATGATTGCACAATGC
PPOX presequence	PPOX-R2-HindIII	GGTAAAGCTTCTGGAAAGAATTGGG
FeCH presequence and full CDS	FeCH-F-XbaI	TATATCTAGAATGCACAAACACAGACACAT
FeCH full CDS	FeCH-R1-EcoRI	GGTAGAATTCCTTTCCCGATAGACTCG
FeCH presequence	FeCH-R2-EcoRI	GGTAGAATTCGTCGGCAAAGAGGTTGTAC
FeCH upstream presequence	FeCH up-F XbaI	TATATCTAGAATGAGAGAGAGAGCCCTAAC
FeCH upstream presequence	FeCH up-R EcoRI	GGTAGAATTCGTATGCATGTATGCTTGTACTG

## Sheet: transgene construct seqeuence
		cloning CDS	Linker	GFP nt	transgene-GFP fusion protein
ptNR-GFP				ATGGTGAGCAAGGGCGAGGAGCTGTTCACCGGGGTGGTGCCCATCCTGGTCGAGCTGGACGGCGACGTAAACGGCCACAAGTTCAGCGTGTCCGGCGAGGGCGAGGGC-GATGCC-ACCTACGGCAAGCTGACCCTGAAGTTCATCTGCACCACCGGCAAGCTGCCCGTGCCCTGGCCCACCCTCGTGACCACCCTGACCTACGGCGTGCAGTGCTTCAGCCGCTACCCCGACCACATGAAGCAGCACGACTTCTTCAAGTCCGCCATGCCCGAAGGCTACGTCCAGGAGCGCACCATCTTCTTCAAGGACGACGGCAACTACAAGACCCGCGCCGAGGTGAAGTTCGAGGGCGACACCCTGGTGAACCGCATCGAGCTGAAGGGCATCGACTTCAAGG…	MVSKGEELFTGVVPILVELDGDVNGHKFSVSGEGEGDATYGKLTLKFICTTGKLPVPWPTLVTTLTYGVQCFSRYPDHMKQHDFFKSAMPEGYVQERTIFFKDDGNYKTRAEVKFEGDTLVNRIELKGIDFKEDGNILGHKLEYNYNSHNVYIMADKQKNGIKVNFKIRHNIEDGSVQLADHYQQNTPIGDGPVLLPDNHYLSTQSALSKDPNEKRDHMVLLEFVTAAGITLGMDELYK
ptNR-GluRS1-GFP		ATGGCGGATCTTGAAGCGCTCGCCGCCGATATCAAGACTATTGGCGAAAAGATCGTTGCACTGAAAGCGATGACGCCCGTGAACAAGGAAAACATTGGAGCCGCTGTACAGGAATTGTTGGAGGCCAAAAAGTTATACGCCGAGAGCAACAATGGTATTGGCATCGATGGAAAGCCATTTGAGACTCTGACCAAGTCCGAAAAGAAAAAGAAGGCCAAGGCAGAAAAAGGGGAATCTGGACCCGCGAAGCCGGAGGCTGATCCTGACTCGTTGAATGCTCAGAAGAAGGCCGCGAAAAAGGCCGCAAAGAAGGCCCAAAAGCAAGTATTAAAGACTGGTGGAGCTCCTTCTCCAGCCACAAGCTGCCATGCAATCGGCCCTCCTAATGCTGAGACTACT…		ATGGTGAGCAAGGGCGAGGAGCTGTTCACCGGGGTGGTGCCCATCCTGGTCGAGCTGGACGGCGACGTAAACGGCCACAAGTTCAGCGTGTCCGGCGAGGGCGAGGGC-GATGCC-ACCTACGGCAAGCTGACCCTGAAGTTCATCTGCACCACCGGCAAGCTGCCCGTGCCCTGGCCCACCCTCGTGACCACCCTGACCTACGGCGTGCAGTGCTTCAGCCGCTACCCCGACCACATGAAGCAGCACGACTTCTTCAAGTCCGCCATGCCCGAAGGCTACGTCCAGGAGCGCACCATCTTCTTCAAGGACGACGGCAACTACAAGACCCGCGCCGAGGTGAAGTTCGAGGGCGACACCCTGGTGAACCGCATCGAGCTGAAGGGCATCGACTTCAAGG…	MADLEALAADIKTIGEKIVALKAMTPVNKENIGAAVQELLEAKKLYAESNNGIGIDGKPFETLTKSEKKKKAKAEKGESGPAKPEADPDSLNAQKKAAKKAAKKAQKQVLKTGGAPSPATSCHAIGPPNAETTGALAKGPGTSTVPNLPSALSQKGSLLPLQVVINPNLPLAERPVVAMAVAVLSNTVNDLDITSDHRSRHTAMGMEEGGAVTGDFAMARYLSRRSGDGMLLPSSPSGQALVDAWVDYAQSLTLLETSQKMIALSMTLHHALATSTYLVGHALSLADLALFAVAGFPTQAKDLAAAKSQLPDHAVAASRWLSMMASHPALQEATQLCVGVTNSFEAVFDGEMEPLVSGMNALEGAVAGRVVTRFPPEPSGYLHIGHSKAALLNDYYARR…
ptNR-preGluRS1-GFP		ATGGCGGATCTTGAAGCGCTCGCCGCCGATATCAAGACTATTGGCGAAAAGATCGTTGCACTGAAAGCGATGACGCCCGTGAACAAGGAAAACATTGGAGCCGCTGTACAGGAATTGTTGGAGGCCAAAAAGTTATACGCCGAGAGCAACAATGGTATTGGCATCGATGGAAAGCCATTTGAGACTCTGACCAAGTCCGAAAAGAAAAAGAAGGCCAAGGCAGAAAAAGGGGAATCTGGACCCGCGAAGCCGGAGGCTGATCCTGACTCGTTGAATGCTCAGAAGAAGGCCGCGAAAAAG		ATGGTGAGCAAGGGCGAGGAGCTGTTCACCGGGGTGGTGCCCATCCTGGTCGAGCTGGACGGCGACGTAAACGGCCACAAGTTCAGCGTGTCCGGCGAGGGCGAGGGC-GATGCC-ACCTACGGCAAGCTGACCCTGAAGTTCATCTGCACCACCGGCAAGCTGCCCGTGCCCTGGCCCACCCTCGTGACCACCCTGACCTACGGCGTGCAGTGCTTCAGCCGCTACCCCGACCACATGAAGCAGCACGACTTCTTCAAGTCCGCCATGCCCGAAGGCTACGTCCAGGAGCGCACCATCTTCTTCAAGGACGACGGCAACTACAAGACCCGCGCCGAGGTGAAGTTCGAGGGCGACACCCTGGTGAACCGCATCGAGCTGAAGGGCATCGACTTCAAGG…	MADLEALAADIKTIGEKIVALKAMTPVNKENIGAAVQELLEAKKLYAESNNGIGIDGKPFETLTKSEKKKKAKAEKGESGPAKPEADPDSLNAQKKAAKKMVSKGEELFTGVVPILVELDGDVNGHKFSVSGEGEGDATYGKLTLKFICTTGKLPVPWPTLVTTLTYGVQCFSRYPDHMKQHDFFKSAMPEGYVQERTIFFKDDGNYKTRAEVKFEGDTLVNRIELKGIDFKEDGNILGHKLEYNYNSHNVYIMADKQKNGIKVNFKIRHNIEDGSVQLADHYQQNTPIGDGPVLLPDNHYLSTQSALSKDPNEKRDHMVLLEFVTAAGITLGMDELYK
ptNR-GluRS2-GFP		ATGCGTCTGATTCTCGCCGCGTCCCGCAGTATGCTTTGGATTACAACGGTTTGGGCCGGTGCCCGACGATCTGCGGTACAGGCGTTCGTGCCGACTTCCCGATCCTGGACGTCTCGTACCGGCGGTACCACCACCGCATCGACGGCTGGTCTGCGACGCACGCGACTCGCTCGTACCGGAGACTCCGCGATGGCCTATATTGAACGACTCCAACGGGAACAAGGAATCTTGTCCAACTTTCAGTACGGTGCCTTTGACGTGCCCCCGTCTTCGGCACTGGGTGCCTCGGTATCCGACGAGTCCCTCACATCCGCACTGGACCACGAGGAAGATGATAGTCGTCACGGGCCGATTGTCTTTCCCCTGCAGGGCAAGGTCCCTGACGAACAACCCCCGCGC…		ATGGTGAGCAAGGGCGAGGAGCTGTTCACCGGGGTGGTGCCCATCCTGGTCGAGCTGGACGGCGACGTAAACGGCCACAAGTTCAGCGTGTCCGGCGAGGGCGAGGGC-GATGCC-ACCTACGGCAAGCTGACCCTGAAGTTCATCTGCACCACCGGCAAGCTGCCCGTGCCCTGGCCCACCCTCGTGACCACCCTGACCTACGGCGTGCAGTGCTTCAGCCGCTACCCCGACCACATGAAGCAGCACGACTTCTTCAAGTCCGCCATGCCCGAAGGCTACGTCCAGGAGCGCACCATCTTCTTCAAGGACGACGGCAACTACAAGACCCGCGCCGAGGTGAAGTTCGAGGGCGACACCCTGGTGAACCGCATCGAGCTGAAGGGCATCGACTTCAAGG…	MRLILAASRSMLWITTVWAGARRSAVQAFVPTSRSWTSRTGGTTTASTAGLRRTRLARTGDSAMAYIERLQREQGILSNFQYGAFDVPPSSALGASVSDESLTSALDHEEDDSRHGPIVFPLQGKVPDEQPPRMRFAPSPTGSLHVGGARTALYNWLVARKGQAEEPQSNAAFVLRVEDTDLARSTKESENSVLADLEWLGLLWDEGPDMPSETAPYGPYRQSERGEVYYAVAQKLMDDGKAYRCFCTPEELDAMKADQEARGETPRYDGRWRDASVDDVQQALDEGKPYTVRFKVTDNSRVVIDDVVRGLVSWDAQATVGDFILLRSSGVPVYNFCVAVDDACMGITTVVRAEEHLTNTVRQALELDALGAPRPRYAHCSLILGEDKQKLSKRHGATS…
ptNR-preGluRS2-GFP		ATGCGTCTGATTCTCGCCGCGTCCCGCAGTATGCTTTGGATTACAACGGTTTGGGCCGGTGCCCGACGATCTGCGGTACAGGCGTTCGTGCCGACTTCCCGATCCTGGACGTCTCGTACCGGCGGTACCACCACCGCATCGACGGCTGGTCTGCGACGCACGCGACTCGCTCGTACCGGAGACTCCGCGATGGCCTATATTGAACGACTCCAACGGGAACAAGGAATCTTGTCCAACTTTCAGTACGGTGCCTTTGACGTGCCCCCGTCTTCGGCACTGGGTGCCTCGGTATCCGACGAG		ATGGTGAGCAAGGGCGAGGAGCTGTTCACCGGGGTGGTGCCCATCCTGGTCGAGCTGGACGGCGACGTAAACGGCCACAAGTTCAGCGTGTCCGGCGAGGGCGAGGGC-GATGCC-ACCTACGGCAAGCTGACCCTGAAGTTCATCTGCACCACCGGCAAGCTGCCCGTGCCCTGGCCCACCCTCGTGACCACCCTGACCTACGGCGTGCAGTGCTTCAGCCGCTACCCCGACCACATGAAGCAGCACGACTTCTTCAAGTCCGCCATGCCCGAAGGCTACGTCCAGGAGCGCACCATCTTCTTCAAGGACGACGGCAACTACAAGACCCGCGCCGAGGTGAAGTTCGAGGGCGACACCCTGGTGAACCGCATCGAGCTGAAGGGCATCGACTTCAAGG…	MRLILAASRSMLWITTVWAGARRSAVQAFVPTSRSWTSRTGGTTTASTAGLRRTRLARTGDSAMAYIERLQREQGILSNFQYGAFDVPPSSALGASVSDEMVSKGEELFTGVVPILVELDGDVNGHKFSVSGEGEGDATYGKLTLKFICTTGKLPVPWPTLVTTLTYGVQCFSRYPDHMKQHDFFKSAMPEGYVQERTIFFKDDGNYKTRAEVKFEGDTLVNRIELKGIDFKEDGNILGHKLEYNYNSHNVYIMADKQKNGIKVNFKIRHNIEDGSVQLADHYQQNTPIGDGPVLLPDNHYLSTQSALSKDPNEKRDHMVLLEFVTAAGITLGMDELYK
ptNR-preGluTR-GFP		ATGAGATTCGTTTCGATCGTAGCGACGCTGGCGGCGGTGACCGTTCCCACAACGTCCTTTTCCGTGACACCGTCCGGAGTCGGGAATCGTCTCCGACTGCGTCCCGCCGTCGTCGCGACGTCGTCAGCGTTGGCCGTGGCGGCCGACCTGGGAGAAATCCGTAAACGCACACGCGAGGAACGTCTGGAAGCCGCTTCCAAGGGATTGCAGGTACACTGTGTGGGTCTTAGCATTCACCACGCATCGGTGGAAGTCCGCGAAAAGCTCGCCATTGCCGAAGCCGACTGGAACGCCGCTTCG		ATGGTGAGCAAGGGCGAGGAGCTGTTCACCGGGGTGGTGCCCATCCTGGTCGAGCTGGACGGCGACGTAAACGGCCACAAGTTCAGCGTGTCCGGCGAGGGCGAGGGC-GATGCC-ACCTACGGCAAGCTGACCCTGAAGTTCATCTGCACCACCGGCAAGCTGCCCGTGCCCTGGCCCACCCTCGTGACCACCCTGACCTACGGCGTGCAGTGCTTCAGCCGCTACCCCGACCACATGAAGCAGCACGACTTCTTCAAGTCCGCCATGCCCGAAGGCTACGTCCAGGAGCGCACCATCTTCTTCAAGGACGACGGCAACTACAAGACCCGCGCCGAGGTGAAGTTCGAGGGCGACACCCTGGTGAACCGCATCGAGCTGAAGGGCATCGACTTCAAGG…	MRFVSIVATLAAVTVPTTSFSVTPSGVGNRLRLRPAVVATSSALAVAADLGEIRKRTREERLEAASKGLQVHCVGLSIHHASVEVREKLAIAEADWNAASMVSKGEELFTGVVPILVELDGDVNGHKFSVSGEGEGDATYGKLTLKFICTTGKLPVPWPTLVTTLTYGVQCFSRYPDHMKQHDFFKSAMPEGYVQERTIFFKDDGNYKTRAEVKFEGDTLVNRIELKGIDFKEDGNILGHKLEYNYNSHNVYIMADKQKNGIKVNFKIRHNIEDGSVQLADHYQQNTPIGDGPVLLPDNHYLSTQSALSKDPNEKRDHMVLLEFVTAAGITLGMDELYK
ptNR-preGSA-AT-GFP		ATGAAATTCGCTCTCGCCTCTTCTGTTTTGGTTTTTACGGCTGTCGCGTCGTCGGCCTTTGTCCCGCACCAGGCCTTGGCCCGGGCCGGGAGTTCCTCGTTGCACAGCGCTGTTTCGGATACCTACACCTTTACCAAAAGCGAAGAAATCTTTGCCGAAGCCAAAACTTTAATGCCCGGTGGTGTTTCGTCGCCAGTCCGCGCGTTCAAGTCCGTCGGCGGCAACCCCGTTGTCTTTGACAAGGTCAAGGGAGCCTACGCCTGGGACGTGGACGGCAACCAATACATTGATTACGTCGGAACCTGGGGACCGGCTATTCTCGGACACGCCGAT	GAATTCGATATCAAGCTT	ATGGTGAGCAAGGGCGAGGAGCTGTTCACCGGGGTGGTGCCCATCCTGGTCGAGCTGGACGGCGACGTAAACGGCCACAAGTTCAGCGTGTCCGGCGAGGGCGAGGGCGATGCCACCTACGGCAAGCTGACCCTGAAGTTCATCTGCACCACCGGCAAGCTGCCCGTGCCCTGGCCCACCCTCGTGACCACCCTGACCTACGGCGTGCAGTGCTTCAGCCGCTACCCCGACCACATGAAGCAGCACGACTTCTTCAAGTCCGCCATGCCCGAAGGCTACGTCCAGGAGCGCACCATCTTCTTCAAGGACGACGGCAACTACAAGACCCGCGCCGAGGTGAAGTTCGAGGGCGACACCCTGGTGAACCGCATCGAGCTGAAGGGCATCGACTTCAAGGAG…	MKFALASSVLVFTAVASSAFVPHQALARAGSSSLHSAVSDTYTFTKSEEIFAEAKTLMPGGVSSPVRAFKSVGGNPVVFDKVKGAYAWDVDGNQYIDYVGTWGPAILGHADEFDIKLMVSKGEELFTGVVPILVELDGDVNGHKFSVSGEGEGDATYGKLTLKFICTTGKLPVPWPTLVTTLTYGVQCFSRYPDHMKQHDFFKSAMPEGYVQERTIFFKDDGNYKTRAEVKFEGDTLVNRIELKGIDFKEDGNILGHKLEYNYNSHNVYIMADKQKNGIKVNFKIRHNIEDGSVQLADHYQQNTPIGDGPVLLPDNHYLSTQSALSKDPNEKRDHMVLLEFVTAAGITLGMDELYK
ptNR-ALAD1.2-GFP		ATGAGGTTCTCTTCAATTTACATCGCCTCAATGGCGGTCAGTGTCTCTGCTTTCATGACTCCGTCGCCTACTTCGAGCACGAGGGCAAACACGGCATTGTTTGGGGCCCCGAGTTTTGACCCAGTCGATAAAACACTGAAAGGTGTGGATGCCGATAGCACTGGTTTCGATCCAATGGCTGGATCCAACCCTGCAGTAATTCGCAACAACAACGACGAAGTTTGGGTTCCTCAGCGTGCTCGCCCCCGTCGGAACCGTAAATCTGCTGCTATGCGTGGCATGGTTCGGGAATGCATTGTCACCCCCAGCAACTTCATTTATCCCTTGTTCATTCACGATGAAGAAAACAACCAGGCAATTGCATCCATGCCGGGGTGCGAGCGCCACTCCTTGGATTCC…	GAATTCGATATCAAGCTT	ATGGTGAGCAAGGGCGAGGAGCTGTTCACCGGGGTGGTGCCCATCCTGGTCGAGCTGGACGGCGACGTAAACGGCCACAAGTTCAGCGTGTCCGGCGAGGGCGAGGGCGATGCCACCTACGGCAAGCTGACCCTGAAGTTCATCTGCACCACCGGCAAGCTGCCCGTGCCCTGGCCCACCCTCGTGACCACCCTGACCTACGGCGTGCAGTGCTTCAGCCGCTACCCCGACCACATGAAGCAGCACGACTTCTTCAAGTCCGCCATGCCCGAAGGCTACGTCCAGGAGCGCACCATCTTCTTCAAGGACGACGGCAACTACAAGACCCGCGCCGAGGTGAAGTTCGAGGGCGACACCCTGGTGAACCGCATCGAGCTGAAGGGCATCGACTTCAAGGAG…	MRFSSIYIASMAVSVSAFMTPSPTSSTRANTALFGAPSFDPVDKTLKGVDADSTGFDPMAGSNPAVIRNNNDEVWVPQRARPRRNRKSAAMRGMVRECIVTPSNFIYPLFIHDEENNQAIASMPGCERHSLDSMLKEVGESFELGVKTFVLFPKVDDALKTNLGVEAYNPDGIVHRAIRMIKEKYPESIVCTDVALDPYSDQGHDGVVENGKILNDVTITQLCKQAVSQARAGADIVAPSDMMDGRVKAIRDALDSEGFTDVSILSYTAKYASAYYGPFRDALDSHPGFGDKKTYQQDPANGREALVEAALDAAEGADMLMVKPGMPYLDVIRRLKDNSDLPIAAYHVSGEYAMIKAACERGWLNEKDVVLETLTCFKRAGADIILTYYAKQAAKWIQE…
ptNR-preALAD1.1-GFP		ATGAGGTTCTCTTCAATTTACATCGCCTCAATGGCGGTCAGTGTCTCTGCTTTCATGACTCCGTCGCCTACTTCGAGCACGAGGGCAAACACGGCATTGTTTGGGGCCCCGTGTTTTGACCCAGTCGATAAAACACTGAAAGGTGTGGATGCCGATAGCACTGGTTTCGATCCAATGGCTGGATCCAACCCTGCAGTAATTCGCAACAACAACGACGAAGTTTGGGTTCCTCAGCGTGCTCGCCCCCGTCGGAACCGTAAATCTGCTGCTATGCGTGGCATGGTTCGGGAATGCATTGTCACCCCCAGCAACTTCATTTATCCCTTG	GAATTCGATATCAAGCTT	ATGGTGAGCAAGGGCGAGGAGCTGTTCACCGGGGTGGTGCCCATCCTGGTCGAGCTGGACGGCGACGTAAACGGCCACAAGTTCAGCGTGTCCGGCGAGGGCGAGGGCGATGCCACCTACGGCAAGCTGACCCTGAAGTTCATCTGCACCACCGGCAAGCTGCCCGTGCCCTGGCCCACCCTCGTGACCACCCTGACCTACGGCGTGCAGTGCTTCAGCCGCTACCCCGACCACATGAAGCAGCACGACTTCTTCAAGTCCGCCATGCCCGAAGGCTACGTCCAGGAGCGCACCATCTTCTTCAAGGACGACGGCAACTACAAGACCCGCGCCGAGGTGAAGTTCGAGGGCGACACCCTGGTGAACCGCATCGAGCTGAAGGGCATCGACTTCAAGGAG…	MRFSSIYIASMAVSVSAFMTPSPTSSTRANTALFGAPCFDPVDKTLKGVDADSTGFDPMAGSNPAVIRNNNDEVWVPQRARPRRNRKSAAMRGMVRECIVTPSNFIYPLEFDIKLMVSKGEELFTGVVPILVELDGDVNGHKFSVSGEGEGDATYGKLTLKFICTTGKLPVPWPTLVTTLTYGVQCFSRYPDHMKQHDFFKSAMPEGYVQERTIFFKDDGNYKTRAEVKFEGDTLVNRIELKGIDFKEDGNILGHKLEYNYNSHNVYIMADKQKNGIKVNFKIRHNIEDGSVQLADHYQQNTPIGDGPVLLPDNHYLSTQSALSKDPNEKRDHMVLLEFVTAAGITLGMDELYK
ptNR-preALAD1.2-GFP		ATGAGGTTCTCTTCAATTTACATCGCCTCAATGGCGGTCAGTGTCTCTGCTTTCATGACTCCGTCGCCTACTTCGAGCACGAGGGCAAACACGGCATTGTTTGGGGCCCCGAGTTTTGACCCAGTCGATAAAACACTGAAAGGTGTGGATGCCGATAGCACTGGTTTCGATCCAATGGCTGGATCCAACCCTGCAGTAATTCGCAACAACAACGACGAAGTTTGGGTTCCTCAGCGTGCTCGCCCCCGTCGGAACCGTAAATCTGCTGCTATGCGTGGCATGGTTCGGGAATGCATTGTCACCCCCAGCAACTTCATTTATCCCTTG	GAATTCGATATCAAGCTT	ATGGTGAGCAAGGGCGAGGAGCTGTTCACCGGGGTGGTGCCCATCCTGGTCGAGCTGGACGGCGACGTAAACGGCCACAAGTTCAGCGTGTCCGGCGAGGGCGAGGGCGATGCCACCTACGGCAAGCTGACCCTGAAGTTCATCTGCACCACCGGCAAGCTGCCCGTGCCCTGGCCCACCCTCGTGACCACCCTGACCTACGGCGTGCAGTGCTTCAGCCGCTACCCCGACCACATGAAGCAGCACGACTTCTTCAAGTCCGCCATGCCCGAAGGCTACGTCCAGGAGCGCACCATCTTCTTCAAGGACGACGGCAACTACAAGACCCGCGCCGAGGTGAAGTTCGAGGGCGACACCCTGGTGAACCGCATCGAGCTGAAGGGCATCGACTTCAAGGAG…	MRFSSIYIASMAVSVSAFMTPSPTSSTRANTALFGAPSFDPVDKTLKGVDADSTGFDPMAGSNPAVIRNNNDEVWVPQRARPRRNRKSAAMRGMVRECIVTPSNFIYPLEFDIKLMVSKGEELFTGVVPILVELDGDVNGHKFSVSGEGEGDATYGKLTLKFICTTGKLPVPWPTLVTTLTYGVQCFSRYPDHMKQHDFFKSAMPEGYVQERTIFFKDDGNYKTRAEVKFEGDTLVNRIELKGIDFKEDGNILGHKLEYNYNSHNVYIMADKQKNGIKVNFKIRHNIEDGSVQLADHYQQNTPIGDGPVLLPDNHYLSTQSALSKDPNEKRDHMVLLEFVTAAGITLGMDELYK
ptNR-prePBGD-GFP		ATGAAGTTCGCTGTCGCCCTCTTTAGCCTAAATCTTGCCTCAGGCTCGGCCTTTGTTCCGGCATTTACGCCACTTAGCAGGTCGCAAAATTTGGATACTGCATTATTCATGGC--AGAGGGGGATATTCAACCCCTCCGAATCGGAACCCGCGGATCTCCCTTGGCACTGGCACAGGCTTACGAAACCCGAAAACGGCTGATCGAGAATTTTCCGGATCTGGAAGCCGAAGGAGCTATCGAAATTTGTGTTCTCAAGACACAGGGAGACATGATCCTGGACAAGTCTTTGATGGAGCTCGGAGGT	TCTAGAACTAGTGGATCCCCCGGGCTGCAGGAATTCGATATCAAGCTT	ATGGTGAGCAAGGGCGAGGAGCTGTTCACCGGGGTGGTGCCCATCCTGGTCGAGCTGGACGGCGACGTAAACGGCCACAAGTTCAGCGTGTCCGGCGAGGGCGAGGGCGATGCCACCTACGGCAAGCTGACCCTGAAGTTCATCTGCACCACCGGCAAGCTGCCCGTGCCCTGGCCCACCCTCGTGACCACCCTGACCTACGGCGTGCAGTGCTTCAGCCGCTACCCCGACCACATGAAGCAGCACGACTTCTTCAAGTCCGCCATGCCCGAAGGCTACGTCCAGGAGCGCACCATCTTCTTCAAGGACGACGGCAACTACAAGACCCGCGCCGAGGTGAAGTTCGAGGGCGACACCCTGGTGAACCGCATCGAGCTGAAGGGCATCGACTTCAAGGAG…	MKFAVALFSLNLASGSAFVPAFTPLSRSQNLDTALFMAEGDIQPLRIGTRGSPLALAQAYETRKRLIENFPDLEAEGAIEICVLKTQGDMILDKSLMELGGSRTSGSPGLQEFDIKLMVSKGEELFTGVVPILVELDGDVNGHKFSVSGEGEGDATYGKLTLKFICTTGKLPVPWPTLVTTLTYGVQCFSRYPDHMKQHDFFKSAMPEGYVQERTIFFKDDGNYKTRAEVKFEGDTLVNRIELKGIDFKEDGNILGHKLEYNYNSHNVYIMADKQKNGIKVNFKIRHNIEDGSVQLADHYQQNTPIGDGPVLLPDNHYLSTQSALSKDPNEKRDHMVLLEFVTAAGITLGMDELYK
ptNR-preUROS1.1-GFP		ATGTGGCTTGTCGTCGTCTTGGTGGGAATCGTCACGTCCACATCAAATGCGTACGAGTTCTCGTTGCCGAGAATTCCTCGACGATCGAAATCTCTCTCGCCCCGACTCGCGATGACTAGTACCAGCTCTGCAGAAGACAGTATTGCTGTTGCTGTGACACGCGAAGACGGAAACAATAAGAAGCTGTTGAAAGCCTTGGAATCTCGATTGGCCGGACGTATTTCAGTTCTTGAAGTGCCTTGTATTGCCCATGCTGATGGGGAAGACTATGCCTTGCTTGCTGAAAAATTACGATCGGAGCGATGGGATTATGTCGCCGTCACCTCTCCTCAAGCAGCTATTATTTTG	AAGCTT	ATGGTGAGCAAGGGCGAGGAGCTGTTCACCGGGGTGGTGCCCATCCTGGTCGAGCTGGACGGCGACGTAAACGGCCACAAGTTCAGCGTGTCCGGCGAGGGCGAGGGCGATGCCACCTACGGCAAGCTGACCCTGAAGTTCATCTGCACCACCGGCAAGCTGCCCGTGCCCTGGCCCACCCTCGTGACCACCCTGACCTACGGCGTGCAGTGCTTCAGCCGCTACCCCGACCACATGAAGCAGCACGACTTCTTCAAGTCCGCCATGCCCGAAGGCTACGTCCAGGAGCGCACCATCTTCTTCAAGGACGACGGCAACTACAAGACCCGCGCCGAGGTGAAGTTCGAGGGCGACACCCTGGTGAACCGCATCGAGCTGAAGGGCATCGACTTCAAGGAG…	MWLVVVLVGIVTSTSNAYEFSLPRIPRRSKSLSPRLAMTSTSSAEDSIAVAVTREDGNNKKLLKALESRLAGRISVLEVPCIAHADGEDYALLAEKLRSERWDYVAVTSPQAAIILKLMVSKGEELFTGVVPILVELDGDVNGHKFSVSGEGEGDATYGKLTLKFICTTGKLPVPWPTLVTTLTYGVQCFSRYPDHMKQHDFFKSAMPEGYVQERTIFFKDDGNYKTRAEVKFEGDTLVNRIELKGIDFKEDGNILGHKLEYNYNSHNVYIMADKQKNGIKVNFKIRHNIEDGSVQLADHYQQNTPIGDGPVLLPDNHYLSTQSALSKDPNEKRDHMVLLEFVTAAGITLGMDELYK
ptNR-preUROS1.2-GFP		ATGTGGCTTGTCGTCGTCGTCTTGGTGGGAATCGTCACGTCCACATCAAATGCGTTCGAGTTCTCGTTGCCGAGAATTCCTCGACGATCGAAATCTCTCTCGCCCCGACTCGCGATGACTAGTACCAGCTCTGCAGAAGACAGTATTGCTGTTGCTGTGACACGCGAAGACGGAAACAATAAGAAGCTGTTGAAAGCCTTGGAATCTCGATTGGCCGGACGTATTTCAGTTCTTGAAGTGCCTTGTATTGCCCATGCTGATGGGGAAGACTATGCCTTGCTTGCTGAAAAATTACGATCGGAGCGATGGGATTATGTCGCCGTCACCTCTCCTCAAGCAGCTATTATTTTG	AAGCTT	ATGGTGAGCAAGGGCGAGGAGCTGTTCACCGGGGTGGTGCCCATCCTGGTCGAGCTGGACGGCGACGTAAACGGCCACAAGTTCAGCGTGTCCGGCGAGGGCGAGGGCGATGCCACCTACGGCAAGCTGACCCTGAAGTTCATCTGCACCACCGGCAAGCTGCCCGTGCCCTGGCCCACCCTCGTGACCACCCTGACCTACGGCGTGCAGTGCTTCAGCCGCTACCCCGACCACATGAAGCAGCACGACTTCTTCAAGTCCGCCATGCCCGAAGGCTACGTCCAGGAGCGCACCATCTTCTTCAAGGACGACGGCAACTACAAGACCCGCGCCGAGGTGAAGTTCGAGGGCGACACCCTGGTGAACCGCATCGAGCTGAAGGGCATCGACTTCAAGGAG…	MWLVVVVLVGIVTSTSNAFEFSLPRIPRRSKSLSPRLAMTSTSSAEDSIAVAVTREDGNNKKLLKALESRLAGRISVLEVPCIAHADGEDYALLAEKLRSERWDYVAVTSPQAAIILKLMVSKGEELFTGVVPILVELDGDVNGHKFSVSGEGEGDATYGKLTLKFICTTGKLPVPWPTLVTTLTYGVQCFSRYPDHMKQHDFFKSAMPEGYVQERTIFFKDDGNYKTRAEVKFEGDTLVNRIELKGIDFKEDGNILGHKLEYNYNSHNVYIMADKQKNGIKVNFKIRHNIEDGSVQLADHYQQNTPIGDGPVLLPDNHYLSTQSALSKDPNEKRDHMVLLEFVTAAGITLGMDELYK
ptNR-preUROD1-GFP		ATGAAAGTGTCCCACGTCGCTTTCAGCCTGTTCCTGGCTGGTTCCCAAACGACTGCCTTTACTAATCCGGTATCCAACTCGGCGAAACAACAATCGTTCCGTCTTCCAAGTTCGGCATCGTCGGCAGCGGATACGACCTCCTCGGCCAATGTCGCTCAAAAGAGCACGCAAGATCCGTTGCTTATTCGGGCGGCTCGTGGTGAAAAAACAGAACGCACTCCTGTTTGGATGATGCGA	GAATTCGATATCAAGCTT	ATGGTGAGCAAGGGCGAGGAGCTGTTCACCGGGGTGGTGCCCATCCTGGTCGAGCTGGACGGCGACGTAAACGGCCACAAGTTCAGCGTGTCCGGCGAGGGCGAGGGCGATGCCACCTACGGCAAGCTGACCCTGAAGTTCATCTGCACCACCGGCAAGCTGCCCGTGCCCTGGCCCACCCTCGTGACCACCCTGACCTACGGCGTGCAGTGCTTCAGCCGCTACCCCGACCACATGAAGCAGCACGACTTCTTCAAGTCCGCCATGCCCGAAGGCTACGTCCAGGAGCGCACCATCTTCTTCAAGGACGACGGCAACTACAAGACCCGCGCCGAGGTGAAGTTCGAGGGCGACACCCTGGTGAACCGCATCGAGCTGAAGGGCATCGACTTCAAGGAG…	MKVSHVAFSLFLAGSQTTAFTNPVSNSAKQQSFRLPSSASSAADTTSSANVAQKSTQDPLLIRAARGEKTERTPVWMMREFDIKLMVSKGEELFTGVVPILVELDGDVNGHKFSVSGEGEGDATYGKLTLKFICTTGKLPVPWPTLVTTLTYGVQCFSRYPDHMKQHDFFKSAMPEGYVQERTIFFKDDGNYKTRAEVKFEGDTLVNRIELKGIDFKEDGNILGHKLEYNYNSHNVYIMADKQKNGIKVNFKIRHNIEDGSVQLADHYQQNTPIGDGPVLLPDNHYLSTQSALSKDPNEKRDHMVLLEFVTAAGITLGMDELYK
ptNR-preUROD2.1-GFP		ATGAGATTCTCTAGTACCTCGGTTTGGACGATTGCACTAATGGCGGTGATCAATAGTCCAACGGCGATGACCAATGCTTGGATGACGACACCAGTAGCGTCCTCGTCCTCGTCGCATCTTCGTACTACCACCAACCGGACTCCCCTGCGCTTGTCCTCCTCCAGCGCGACAACGACTGCCGCGGCGGACGAACGCGTGGTGTGGGGCAAGGTCAAATCGCACGACCATTGCCGAGAACCACACGATCGCGACATTTTGGTGCGGGCCGCTCGCGGGGAAACCGTCGAACGCACACCGGTA	GAATTCGATATCAAGCTT	ATGGTGAGCAAGGGCGAGGAGCTGTTCACCGGGGTGGTGCCCATCCTGGTCGAGCTGGACGGCGACGTAAACGGCCACAAGTTCAGCGTGTCCGGCGAGGGCGAGGGCGATGCCACCTACGGCAAGCTGACCCTGAAGTTCATCTGCACCACCGGCAAGCTGCCCGTGCCCTGGCCCACCCTCGTGACCACCCTGACCTACGGCGTGCAGTGCTTCAGCCGCTACCCCGACCACATGAAGCAGCACGACTTCTTCAAGTCCGCCATGCCCGAAGGCTACGTCCAGGAGCGCACCATCTTCTTCAAGGACGACGGCAACTACAAGACCCGCGCCGAGGTGAAGTTCGAGGGCGACACCCTGGTGAACCGCATCGAGCTGAAGGGCATCGACTTCAAGGAG…	MRFSSTSVWTIALMAVINSPTAMTNAWMTTPVASSSSSHLRTTTNRTPLRLSSSSATTTAAADERVVWGKVKSHDHCREPHDRDILVRAARGETVERTPVEFDIKLMVSKGEELFTGVVPILVELDGDVNGHKFSVSGEGEGDATYGKLTLKFICTTGKLPVPWPTLVTTLTYGVQCFSRYPDHMKQHDFFKSAMPEGYVQERTIFFKDDGNYKTRAEVKFEGDTLVNRIELKGIDFKEDGNILGHKLEYNYNSHNVYIMADKQKNGIKVNFKIRHNIEDGSVQLADHYQQNTPIGDGPVLLPDNHYLSTQSALSKDPNEKRDHMVLLEFVTAAGITLGMDELYK
ptNR-preUROD2.2-GFP		ATGAGATTCTCTAGTACCTCGGTTTGGACGATTGCACTATTGGCGGTGAGCAGTAGTCCAACGGCGATGACCAGTGCTTGGATGACGACACCAGTAACGTCCTCGTCCTCGTCGCATCTTCGTACTACCACCAACCGGACTCCCCTGCGCTTGTCCTCCTCCAGCGCGACAACGACTGCCGCGGCGGACGAACGCGTGGTGCGGGGCAAGGTCAAATCGCACGACCATTGCCGAGAACCACACGATCGCGACATTTTGGTGCGGGCCGCCCGCGGGGAAACCGTCGAACGCACACCGGTA	GAATTCGATATCAAGCTT	ATGGTGAGCAAGGGCGAGGAGCTGTTCACCGGGGTGGTGCCCATCCTGGTCGAGCTGGACGGCGACGTAAACGGCCACAAGTTCAGCGTGTCCGGCGAGGGCGAGGGCGATGCCACCTACGGCAAGCTGACCCTGAAGTTCATCTGCACCACCGGCAAGCTGCCCGTGCCCTGGCCCACCCTCGTGACCACCCTGACCTACGGCGTGCAGTGCTTCAGCCGCTACCCCGACCACATGAAGCAGCACGACTTCTTCAAGTCCGCCATGCCCGAAGGCTACGTCCAGGAGCGCACCATCTTCTTCAAGGACGACGGCAACTACAAGACCCGCGCCGAGGTGAAGTTCGAGGGCGACACCCTGGTGAACCGCATCGAGCTGAAGGGCATCGACTTCAAGGAG…	MRFSSTSVWTIALLAVSSSPTAMTSAWMTTPVTSSSSSHLRTTTNRTPLRLSSSSATTTAAADERVVRGKVKSHDHCREPHDRDILVRAARGETVERTPVEFDIKLMVSKGEELFTGVVPILVELDGDVNGHKFSVSGEGEGDATYGKLTLKFICTTGKLPVPWPTLVTTLTYGVQCFSRYPDHMKQHDFFKSAMPEGYVQERTIFFKDDGNYKTRAEVKFEGDTLVNRIELKGIDFKEDGNILGHKLEYNYNSHNVYIMADKQKNGIKVNFKIRHNIEDGSVQLADHYQQNTPIGDGPVLLPDNHYLSTQSALSKDPNEKRDHMVLLEFVTAAGITLGMDELYK
ptNR-preUROD3(56673)-GFP		ATGCGACTCGGTGTGGCAATTAGGGCGGTGCTGTCGTTGCAAGCGGTTGCCGCGTTTGCTCCGACGCCCTTCACCATGACTGCCGTTTCGCGGGGTCAAATCCTCATCCAATCCTCGTCGGCCTTGATCGTATCGGCTGCTCAGAGTCCCGCGGAAGATTTGGAATTGACTCGCCAAGTTATCCTCGGTCGTTTGCATAACTCACCGACACCGGACGGGGCGAACGGTGACCCGGTCGTGGCGACGATCCCGTCACCGTCCGTTACTGTCGACCGCACTGTCGATGACGACGACACCAAT	GAATTCGATATCAAGCTT	ATGGTGAGCAAGGGCGAGGAGCTGTTCACCGGGGTGGTGCCCATCCTGGTCGAGCTGGACGGCGACGTAAACGGCCACAAGTTCAGCGTGTCCGGCGAGGGCGAGGGCGATGCCACCTACGGCAAGCTGACCCTGAAGTTCATCTGCACCACCGGCAAGCTGCCCGTGCCCTGGCCCACCCTCGTGACCACCCTGACCTACGGCGTGCAGTGCTTCAGCCGCTACCCCGACCACATGAAGCAGCACGACTTCTTCAAGTCCGCCATGCCCGAAGGCTACGTCCAGGAGCGCACCATCTTCTTCAAGGACGACGGCAACTACAAGACCCGCGCCGAGGTGAAGTTCGAGGGCGACACCCTGGTGAACCGCATCGAGCTGAAGGGCATCGACTTCAAGGAG…	MRLGVAIRAVLSLQAVAAFAPTPFTMTAVSRGQILIQSSSALIVSAAQSPAEDLELTRQVILGRLHNSPTPDGANGDPVVATIPSPSVTVDRTVDDDDTNEFDIKLMVSKGEELFTGVVPILVELDGDVNGHKFSVSGEGEGDATYGKLTLKFICTTGKLPVPWPTLVTTLTYGVQCFSRYPDHMKQHDFFKSAMPEGYVQERTIFFKDDGNYKTRAEVKFEGDTLVNRIELKGIDFKEDGNILGHKLEYNYNSHNVYIMADKQKNGIKVNFKIRHNIEDGSVQLADHYQQNTPIGDGPVLLPDNHYLSTQSALSKDPNEKRDHMVLLEFVTAAGITLGMDELYK
ptNR-preCPOX1-GFP		ATGAAATTTTGCATTTCCATCTCGCTAGCCGTGTTGGGTGACTATCTTGTAGGCACTCATGCCTTCACGGGTCCATCGGCACTTTCTCGGACCTCCTTTCTTTCCATGGTCTTCAACTCGGTCGACTCCGAGAAAACTATAGACAACGTTGGACTCGCCAGTATGGTGGACCCGGATTTCGAAGGTGGTGACAAGGAACTCTTGATCAAAATGGAACGGATGCTTCGCGAAGCACAGCTCTCTATTTGC	GAATTCGATATCAAGCTT	ATGGTGAGCAAGGGCGAGGAGCTGTTCACCGGGGTGGTGCCCATCCTGGTCGAGCTGGACGGCGACGTAAACGGCCACAAGTTCAGCGTGTCCGGCGAGGGCGAGGGCGATGCCACCTACGGCAAGCTGACCCTGAAGTTCATCTGCACCACCGGCAAGCTGCCCGTGCCCTGGCCCACCCTCGTGACCACCCTGACCTACGGCGTGCAGTGCTTCAGCCGCTACCCCGACCACATGAAGCAGCACGACTTCTTCAAGTCCGCCATGCCCGAAGGCTACGTCCAGGAGCGCACCATCTTCTTCAAGGACGACGGCAACTACAAGACCCGCGCCGAGGTGAAGTTCGAGGGCGACACCCTGGTGAACCGCATCGAGCTGAAGGGCATCGACTTCAAGGAG…	MKFCISISLAVLGDYLVGTHAFTGPSALSRTSFLSMVFNSVDSEKTIDNVGLASMVDPDFEGGDKELLIKMERMLREAQLSICEFDIKLMVSKGEELFTGVVPILVELDGDVNGHKFSVSGEGEGDATYGKLTLKFICTTGKLPVPWPTLVTTLTYGVQCFSRYPDHMKQHDFFKSAMPEGYVQERTIFFKDDGNYKTRAEVKFEGDTLVNRIELKGIDFKEDGNILGHKLEYNYNSHNVYIMADKQKNGIKVNFKIRHNIEDGSVQLADHYQQNTPIGDGPVLLPDNHYLSTQSALSKDPNEKRDHMVLLEFVTAAGITLGMDELYK
ptNR-preCPOX2-GFP		ATGACGAGAATAGATCCAAGGTTCTTTTACATGCTCTCAATATTAGCCACCGCGGCTGCCTGGATTCCAACCAATGGGGCGTCGTCGAACGCCCCAGGCCGACAGTGTCTTTCGGCCTCCTCATCATCAACAGCCGTTTCCTCGGAAACATCCTTGTCCAGCAACGAAATTTTTACCGACTTTGTGGAGTTTTTAAAGGAAAAGCAAAACCGTATCATCGTACAGTTGGAAGCGATAGAGCAGTCCTCGGGTGCCCACTTTACGCGAGATGCTTGGGGTATG	GAATTCGATATCAAGCTT	ATGGTGAGCAAGGGCGAGGAGCTGTTCACCGGGGTGGTGCCCATCCTGGTCGAGCTGGACGGCGACGTAAACGGCCACAAGTTCAGCGTGTCCGGCGAGGGCGAGGGCGATGCCACCTACGGCAAGCTGACCCTGAAGTTCATCTGCACCACCGGCAAGCTGCCCGTGCCCTGGCCCACCCTCGTGACCACCCTGACCTACGGCGTGCAGTGCTTCAGCCGCTACCCCGACCACATGAAGCAGCACGACTTCTTCAAGTCCGCCATGCCCGAAGGCTACGTCCAGGAGCGCACCATCTTCTTCAAGGACGACGGCAACTACAAGACCCGCGCCGAGGTGAAGTTCGAGGGCGACACCCTGGTGAACCGCATCGAGCTGAAGGGCATCGACTTCAAGGAG…	MTRIDPRFFYMLSILATAAAWIPTNGASSNAPGRQCLSASSSSTAVSSETSLSSNEIFTDFVEFLKEKQNRIIVQLEAIEQSSGAHFTRDAWGMEFDIKLMVSKGEELFTGVVPILVELDGDVNGHKFSVSGEGEGDATYGKLTLKFICTTGKLPVPWPTLVTTLTYGVQCFSRYPDHMKQHDFFKSAMPEGYVQERTIFFKDDGNYKTRAEVKFEGDTLVNRIELKGIDFKEDGNILGHKLEYNYNSHNVYIMADKQKNGIKVNFKIRHNIEDGSVQLADHYQQNTPIGDGPVLLPDNHYLSTQSALSKDPNEKRDHMVLLEFVTAAGITLGMDELYK
ptNR-preCPOX3(1)-GFP		ATGAAGATTTCCCTGCTTATTCTCGTGTCGGCGACCGTCGTGGTGCACAGTTTCGCTCCCGTAGCCTTTGTCCCGCGTGGAGGATCTTTGTCGGGAAGCAGTCTCGGAGCCACGGCTAGTAGCAGCAGCAGTAGTAGTAGTAAAAGCAGTACCACCAAAGACAAAAAGGCGTCCAAAGATGCCCCACCGGTCCATTTGGGTTGGGACTCGCACAATCCGGTCGAATCCATGCCGGACTCGCTCGTCCGCGAAGGCGACGGCCCGGACGGCAACTACCCCATGCGCAGTCGCTTC	GAATTCGATATCAAGCTT	ATGGTGAGCAAGGGCGAGGAGCTGTTCACCGGGGTGGTGCCCATCCTGGTCGAGCTGGACGGCGACGTAAACGGCCACAAGTTCAGCGTGTCCGGCGAGGGCGAGGGCGATGCCACCTACGGCAAGCTGACCCTGAAGTTCATCTGCACCACCGGCAAGCTGCCCGTGCCCTGGCCCACCCTCGTGACCACCCTGACCTACGGCGTGCAGTGCTTCAGCCGCTACCCCGACCACATGAAGCAGCACGACTTCTTCAAGTCCGCCATGCCCGAAGGCTACGTCCAGGAGCGCACCATCTTCTTCAAGGACGACGGCAACTACAAGACCCGCGCCGAGGTGAAGTTCGAGGGCGACACCCTGGTGAACCGCATCGAGCTGAAGGGCATCGACTTCAAGGAG…	MKISLLILVSATVVVHSFAPVAFVPRGGSLSGSSLGATASSSSSSSSKSSTTKDKKASKDAPPVHLGWDSHNPVESMPDSLVREGDGPDGNYPMRSRFEFDIKLMVSKGEELFTGVVPILVELDGDVNGHKFSVSGEGEGDATYGKLTLKFICTTGKLPVPWPTLVTTLTYGVQCFSRYPDHMKQHDFFKSAMPEGYVQERTIFFKDDGNYKTRAEVKFEGDTLVNRIELKGIDFKEDGNILGHKLEYNYNSHNVYIMADKQKNGIKVNFKIRHNIEDGSVQLADHYQQNTPIGDGPVLLPDNHYLSTQSALSKDPNEKRDHMVLLEFVTAAGITLGMDELYK
ptNR-preCPOX3(2)-GFP		ATGAAGATTTCCCTGCTTATTCTCGTGTCGGCGACCGTCGTGGTGCACAGTTTCGCTCCCGTAGCCTTTGTCCCGCGTGGAGGATCTTTGTCGGGAAGCAGTCTCGGAGCCACGGCTAGTAGCAGCAGCAGTAGTAGTAGTAAAAGCAGTACCACCAAAGACAAAAAGGCGTCCAAAGATGCCCCACCGGTCCATTTGGGTTGGGACTCGCACAATCCGGTCGAATCCATGCCGGACTCGCTCGTCCGC	GAATTCGATATCAAGCTT	ATGGTGAGCAAGGGCGAGGAGCTGTTCACCGGGGTGGTGCCCATCCTGGTCGAGCTGGACGGCGACGTAAACGGCCACAAGTTCAGCGTGTCCGGCGAGGGCGAGGGCGATGCCACCTACGGCAAGCTGACCCTGAAGTTCATCTGCACCACCGGCAAGCTGCCCGTGCCCTGGCCCACCCTCGTGACCACCCTGACCTACGGCGTGCAGTGCTTCAGCCGCTACCCCGACCACATGAAGCAGCACGACTTCTTCAAGTCCGCCATGCCCGAAGGCTACGTCCAGGAGCGCACCATCTTCTTCAAGGACGACGGCAACTACAAGACCCGCGCCGAGGTGAAGTTCGAGGGCGACACCCTGGTGAACCGCATCGAGCTGAAGGGCATCGACTTCAAGGAG…	MKISLLILVSATVVVHSFAPVAFVPRGGSLSGSSLGATASSSSSSSSKSSTTKDKKASKDAPPVHLGWDSHNPVESMPDSLVREFDIKLMVSKGEELFTGVVPILVELDGDVNGHKFSVSGEGEGDATYGKLTLKFICTTGKLPVPWPTLVTTLTYGVQCFSRYPDHMKQHDFFKSAMPEGYVQERTIFFKDDGNYKTRAEVKFEGDTLVNRIELKGIDFKEDGNILGHKLEYNYNSHNVYIMADKQKNGIKVNFKIRHNIEDGSVQLADHYQQNTPIGDGPVLLPDNHYLSTQSALSKDPNEKRDHMVLLEFVTAAGITLGMDELYK
ptNR-preCPOX-ind-GFP		ATGAAGGCCACAGTGTTAGCGGCATCAATACACACGGTGCTATCGCTGCAAACACCATCGCAAGGACTCGTTTCATCGACAAGACGCCCACGGAACACACGGTCGCTGCGACAGCCTACACGATTGCTTGCTGTGACCGAGGACTTGCCGAAGATTCTCAGTACGCCCGTGTCCACCCGAACCGAGTTCGCTTCGTGCGCACCGGAACCAGTTGGGCTCTACATACATATCCCCTACTGTCAACGCCGATGTCGTTACTGCAATTTTGCCATTGTCCCGATTGGATCG	GAATTCGATATCAAGCTT	ATGGTGAGCAAGGGCGAGGAGCTGTTCACCGGGGTGGTGCCCATCCTGGTCGAGCTGGACGGCGACGTAAACGGCCACAAGTTCAGCGTGTCCGGCGAGGGCGAGGGCGATGCCACCTACGGCAAGCTGACCCTGAAGTTCATCTGCACCACCGGCAAGCTGCCCGTGCCCTGGCCCACCCTCGTGACCACCCTGACCTACGGCGTGCAGTGCTTCAGCCGCTACCCCGACCACATGAAGCAGCACGACTTCTTCAAGTCCGCCATGCCCGAAGGCTACGTCCAGGAGCGCACCATCTTCTTCAAGGACGACGGCAACTACAAGACCCGCGCCGAGGTGAAGTTCGAGGGCGACACCCTGGTGAACCGCATCGAGCTGAAGGGCATCGACTTCAAGGAG…	MKATVLAASIHTVLSLQTPSQGLVSSTRRPRNTRSLRQPTRLLAVTEDLPKILSTPVSTRTEFASCAPEPVGLYIHIPYCQRRCRYCNFAIVPIGSEFDIKLMVSKGEELFTGVVPILVELDGDVNGHKFSVSGEGEGDATYGKLTLKFICTTGKLPVPWPTLVTTLTYGVQCFSRYPDHMKQHDFFKSAMPEGYVQERTIFFKDDGNYKTRAEVKFEGDTLVNRIELKGIDFKEDGNILGHKLEYNYNSHNVYIMADKQKNGIKVNFKIRHNIEDGSVQLADHYQQNTPIGDGPVLLPDNHYLSTQSALSKDPNEKRDHMVLLEFVTAAGITLGMDELYK
ptNR-PPOX-GFP		ATGATTGCACAATGCTTTCTAGTAACTCTTAGTTTGGTGCAGTCGGCGGCTGCATTTGTGGCCCCTCGCGCGGCGTCGCCCTTCACGGCATCGTCACATTTTCACTCCCCGATACCACAACTATACGCAGCGGCTCGAGAAGTTGATTGCTTGGTTGTGGGGTCGGGCGTATCTGGAAGCTCTCTCGCCTTTAATCTTGTAAAGAACCACGATGTTGACACCCTTATGGTCGAGCGGAACGAAGTTGTCGGGGGCAATCTCATTTCGAAAGAAAACGAGGAAGGGTTTGTCTGGGAAGAAGGTCCCAATTCTTTCCAGCCTACTCCCTACATTAGTCGACTCGTTCACGAATTGGGCATAACGAAGGACCTCGTTCTCGCGGATGGGTCTTTGCCTCGT…		ATGGTGAGCAAGGGCGAGGAGCTGTTCACCGGGGTGGTGCCCATCCTGGTCGAGCTGGACGGCGACGTAAACGGCCACAAGTTCAGCGTGTCCGGCGAGGGCGAGGGC-GATGCC-ACCTACGGCAAGCTGACCCTGAAGTTCATCTGCACCACCGGCAAGCTGCCCGTGCCCTGGCCCACCCTCGTGACCACCCTGACCTACGGCGTGCAGTGCTTCAGCCGCTACCCCGACCACATGAAGCAGCACGACTTCTTCAAGTCCGCCATGCCCGAAGGCTACGTCCAGGAGCGCACCATCTTCTTCAAGGACGACGGCAACTACAAGACCCGCGCCGAGGTGAAGTTCGAGGGCGACACCCTGGTGAACCGCATCGAGCTGAAGGGCATCGACTTCAAGG…	MIAQCFLVTLSLVQSAAAFVAPRAASPFTASSHFHSPIPQLYAAAREVDCLVVGSGVSGSSLAFNLVKNHDVDTLMVERNEVVGGNLISKENEEGFVWEEGPNSFQPTPYISRLVHELGITKDLVLADGSLPRFVYWQGEGAGAKLANLHALPTNLPGDLLDFNLLTWPGKIRAGLGAIGLIAPPPTDREESIREFVTRHLGAETFERVIDPFVSGVYAGDPDELAMKAALKKIHRLEGLGDLGPGLVSGAINRFKEIADEKTSNPPDPAWPTYKGGQLGSFRKGLQTLALAAEEYLGPERVMKNTPIDKVEKLPDGRFKVTVLKDDKPIEIIAKSVCLTSPTRVTCKVAADLVPAATRLAEVYSPPVASVTMAYKKEWFKELPGGTSREPLRGFGHLL…
ptNR-prePPOX-GFP		ATGATTGCACAATGCTTTCTAGTAACTCTTAGTTTGGTGCAGTCGGCGGCTGCATTTGTGGCCCCTCGCGCGGCGTCGCCCTTCACGGCATCGTCACATTTTCACTCCCCGATACCACAACTATACGCAGCGGCTCGAGAAGTTGATTGCTTGGTTGTGGGGTCGGGCGTATCTGGAAGCTCTCTCGCCTTTAATCTTGTAAAGAACCACGATGTTGACACCCTTATGGTCGAGCGGAACGAAGTTGTCGGGGGCAATCTCATTTCGAAAGAAAACGAGGAAGGGTTTGTCTGGGAAGAAGGTCCCAATTCTTTCCAG	AAGCTT	ATGGTGAGCAAGGGCGAGGAGCTGTTCACCGGGGTGGTGCCCATCCTGGTCGAGCTGGACGGCGACGTAAACGGCCACAAGTTCAGCGTGTCCGGCGAGGGCGAGGGCGATGCCACCTACGGCAAGCTGACCCTGAAGTTCATCTGCACCACCGGCAAGCTGCCCGTGCCCTGGCCCACCCTCGTGACCACCCTGACCTACGGCGTGCAGTGCTTCAGCCGCTACCCCGACCACATGAAGCAGCACGACTTCTTCAAGTCCGCCATGCCCGAAGGCTACGTCCAGGAGCGCACCATCTTCTTCAAGGACGACGGCAACTACAAGACCCGCGCCGAGGTGAAGTTCGAGGGCGACACCCTGGTGAACCGCATCGAGCTGAAGGGCATCGACTTCAAGGAG…	MIAQCFLVTLSLVQSAAAFVAPRAASPFTASSHFHSPIPQLYAAAREVDCLVVGSGVSGSSLAFNLVKNHDVDTLMVERNEVVGGNLISKENEEGFVWEEGPNSFQKLMVSKGEELFTGVVPILVELDGDVNGHKFSVSGEGEGDATYGKLTLKFICTTGKLPVPWPTLVTTLTYGVQCFSRYPDHMKQHDFFKSAMPEGYVQERTIFFKDDGNYKTRAEVKFEGDTLVNRIELKGIDFKEDGNILGHKLEYNYNSHNVYIMADKQKNGIKVNFKIRHNIEDGSVQLADHYQQNTPIGDGPVLLPDNHYLSTQSALSKDPNEKRDHMVLLEFVTAAGITLGMDELYK
ptNR-FeCH1.1-GFP		ATGCACAAACACAGACACATAGCACATAGTATTGACAGTATGAGACTATTGCACCGACAACGGAGTGTTTCTGGAAGCCTCCTTTGCGTTCTGCTCGTTTTTCTTTCGGCAGTTTCCAAATGTCAATGTTTCTCCACGCATAGTTCGAGTAGACGAGACTCTTTGCAATTGCCTTTGCAATCAACAATGCCACTGAAAGTCGCTGCCGCTCCCATATTGGAAGCGTCTCCGCTAGTAATAGAGCCAACGAATCCCAAGGTGGGGGTACTACTACTGAATCTCGGTGGACCCGAGACCGGGGATGATGTCGAAGGTTTTCTGTACAACCTCTTTGCCGACCCTGATATTATTCGACTGCCGGGACCGTTGGCACCGTTGCAAAACTTGATTGCCTTGTTC…	GAATTCGATATCAAGCTT	ATGGTGAGCAAGGGCGAGGAGCTGTTCACCGGGGTGGTGCCCATCCTGGTCGAGCTGGACGGCGACGTAAACGGCCACAAGTTCAGCGTGTCCGGCGAGGGCGAGGGCGATGCCACCTACGGCAAGCTGACCCTGAAGTTCATCTGCACCACCGGCAAGCTGCCCGTGCCCTGGCCCACCCTCGTGACCACCCTGACCTACGGCGTGCAGTGCTTCAGCCGCTACCCCGACCACATGAAGCAGCACGACTTCTTCAAGTCCGCCATGCCCGAAGGCTACGTCCAGGAGCGCACCATCTTCTTCAAGGACGACGGCAACTACAAGACCCGCGCCGAGGTGAAGTTCGAGGGCGACACCCTGGTGAACCGCATCGAGCTGAAGGGCATCGACTTCAAGGAG…	MHKHRHIAHSIDSMRLLHRQRSVSGSLLCVLLVFLSAVSKCQCFSTHSSSRRDSLQLPLQSTMPLKVAAAPILEASPLVIEPTNPKVGVLLLNLGGPETGDDVEGFLYNLFADPDIIRLPGPLAPLQNLIALFISKRRAPKSRAAYESIGGGSPILKYSNAQADLLCQSLQRRYGMDVKAYIGMRYWHPFTEEALDQIQNDGIEALVILPLYPQFSISTSGSSLRVLQEEFSKHSEKYSKMMHTVVPSWYDRPGYVKAMADLLKKELDSFTDAQIAEAKQTSPDQKPLHVLFSAHGVPQSYIEAGDPYQRQIQECVAKISAELPDENVQVHLSYQSRVGPIEWLRPYTDDVLPELGASGVRNLVVVPISFVSEHIETLEEIDIEYRELAEESGISNWRR…
ptNR-preFeCH-GFP		ATGCACAAACACAGACACATAGCACATAGTATTGACAGTATGAGACTATTGCACCGACAACGGAGTGTTTCTGGAAGCCTCCTTTGCGTTCTGCTCGTTTTTCTTTCGGCAGTTTCCAAATGTCAATGTTTCTCCACGCATAGTTCGAGTAGACGAGACTCTTTGCAATTGCCTTTGCAATCAACAATGCCACTGAAAGTCGCTGCCGCTCCCATATTGGAAGCGTCTCCGCTAGTAATAGAGCCAACGAATCCCAAGGTGGGGGTACTACTACTGAATCTCGGTGGACCCGAGACCGGGGATGATGTCGAAGGTTTTCTGTACAACCTCTTTGCCGAC	GAATTCGATATCAAGCTT	ATGGTGAGCAAGGGCGAGGAGCTGTTCACCGGGGTGGTGCCCATCCTGGTCGAGCTGGACGGCGACGTAAACGGCCACAAGTTCAGCGTGTCCGGCGAGGGCGAGGGCGATGCCACCTACGGCAAGCTGACCCTGAAGTTCATCTGCACCACCGGCAAGCTGCCCGTGCCCTGGCCCACCCTCGTGACCACCCTGACCTACGGCGTGCAGTGCTTCAGCCGCTACCCCGACCACATGAAGCAGCACGACTTCTTCAAGTCCGCCATGCCCGAAGGCTACGTCCAGGAGCGCACCATCTTCTTCAAGGACGACGGCAACTACAAGACCCGCGCCGAGGTGAAGTTCGAGGGCGACACCCTGGTGAACCGCATCGAGCTGAAGGGCATCGACTTCAAGGAG…	MHKHRHIAHSIDSMRLLHRQRSVSGSLLCVLLVFLSAVSKCQCFSTHSSSRRDSLQLPLQSTMPLKVAAAPILEASPLVIEPTNPKVGVLLLNLGGPETGDDVEGFLYNLFADEFDIKLMVSKGEELFTGVVPILVELDGDVNGHKFSVSGEGEGDATYGKLTLKFICTTGKLPVPWPTLVTTLTYGVQCFSRYPDHMKQHDFFKSAMPEGYVQERTIFFKDDGNYKTRAEVKFEGDTLVNRIELKGIDFKEDGNILGHKLEYNYNSHNVYIMADKQKNGIKVNFKIRHNIEDGSVQLADHYQQNTPIGDGPVLLPDNHYLSTQSALSKDPNEKRDHMVLLEFVTAAGITLGMDELYK
ptNR-preFeCH up-GFP		ATGAGAGAGAGAGCCCTAACTGTCAAACGCGCCCCCGACGACTTCGTTCCGTCCCGCTGGCTCAGACGGATTCGCAGTCACAGTCAACCGTCTTCCGGACGCTACCAACACACCGCCGCACGACAAGACTCGACCAAGAGAAACGAGTCTGTAGGAGAGGATTACACTCCTACGGTACCGCTGACGGCAACTGCAATTGACCGCAGTACAAGCATACATGCATAC	GAATTCGATATCAAGCTT	ATGGTGAGCAAGGGCGAGGAGCTGTTCACCGGGGTGGTGCCCATCCTGGTCGAGCTGGACGGCGACGTAAACGGCCACAAGTTCAGCGTGTCCGGCGAGGGCGAGGGCGATGCCACCTACGGCAAGCTGACCCTGAAGTTCATCTGCACCACCGGCAAGCTGCCCGTGCCCTGGCCCACCCTCGTGACCACCCTGACCTACGGCGTGCAGTGCTTCAGCCGCTACCCCGACCACATGAAGCAGCACGACTTCTTCAAGTCCGCCATGCCCGAAGGCTACGTCCAGGAGCGCACCATCTTCTTCAAGGACGACGGCAACTACAAGACCCGCGCCGAGGTGAAGTTCGAGGGCGACACCCTGGTGAACCGCATCGAGCTGAAGGGCATCGACTTCAAGGAG…	MRERALTVKRAPDDFVPSRWLRRIRSHSQPSSGRYQHTAARQDSTKRNESVGEDYTPTVPLTATAIDRSTSIHAYEFDIKLMVSKGEELFTGVVPILVELDGDVNGHKFSVSGEGEGDATYGKLTLKFICTTGKLPVPWPTLVTTLTYGVQCFSRYPDHMKQHDFFKSAMPEGYVQERTIFFKDDGNYKTRAEVKFEGDTLVNRIELKGIDFKEDGNILGHKLEYNYNSHNVYIMADKQKNGIKVNFKIRHNIEDGSVQLADHYQQNTPIGDGPVLLPDNHYLSTQSALSKDPNEKRDHMVLLEFVTAAGITLGMDELYK
