# Supplementary material for: Localization of heme biosynthesis in the diatom Phaeodactylum tricornutum and differential expression of multi-copy enzymes
Source: Front Plant Sci. 2025 Mar 4;16:1537037. doi: 10.3389/fpls.2025.1537037 (PMC11914136; doi:10.3389/fpls.2025.1537037)
Supplement: Supplementary file 2 [file Table2.xlsx]

## Sheet: 1. RNA-seq dataset
	GeneID	Pi_depleted_4d_log2FC	Pi_depleted_8d_log2FC	KD_NR21_Ndeplete_log2FC	KD_NR21_Nreplete_log2FC	N_deplete_279965_log2FC	Nocodazole_H20_log2FC	Dark_H8_log2FC	NoNitrate_H20_log2FC	NoNitrate_H4_log2FC	NoNitrate_H8_log2FC	NoPhosphate_H36_log2FC	NR_KO_d10_log2FC	NR_KO_Nfree_T0_log2FC	NR_KO_NH4_T0_log2FC	NR_KO_T1_log2FC	NR_KO_T132_log2FC	NR_KO_T18_log2FC	NR_KO_T18_II_log2FC	NR_KO_T3_log2FC	NR_KO_T36_log2FC	NR_KO_T60_log2FC	NR_KO_T84_log2FC	Exp_coculture_log2FC	Stat_coculture_log2FC	HighCO2_Dark_log2FC	HighCO2_Light_log2FC	LowCO2_Dark_log2FC	LowCO2_Light_log2FC	GSA_log2FC	MSX_log2FC	Rapa_log2FC	GrazingStress_log2FC	AOX_C5EARLY_log2FC	AOX_C5LATE_log2FC	AOX_C9EARLY_log2FC	AOX_C9LATE_log2FC	Na1_BlueLight_log2FC	Na1_dark_log2FC	Ta3_BlueLight_log2FC	Ta3_dark_log2FC	NR_KO14_114h_log2FC	NR_KO14_138h_log2FC	NR_KO14_162h_log2FC	NR_KO14_18h_log2FC	NR_KO14_1h_log2FC	NR_KO14_228h_log2FC	NR_KO14_42h_log2FC	NR_KO14_66h_log2FC
GluRS1	Phatr3_J51430	-0.916205	-0.263402	0.307162	0.00270192	-0.516656	-0.0465901	0.154741	-0.680301	-0.570512	-0.52316	-0.425367	-0.369395	-0.220087	-0.756003	-0.748782	-0.526414	-0.0249582	0.452201	-0.831848	0.0269387	-0.298628	-0.433811	0.154956	-0.110454	0.0640456	1.18456	-0.414424	0.5652	-0.638887	0.42048969023464394	0.0354795	0.0699289	0.342639	0.16378	0.048895	-0.286301	0.711837	0.22758430048962197	0.571271	0.311657	-0.517199	-0.702987	-0.458299	-0.773157	-1.07454	-0.466857	-1.28699	0.117773
GluRS2	Phatr3_EG02218	-1.54181	0.490165	0.632537	-0.234314	-2.05686	0.31214862634847196	-1.32602	-2.18292	-1.32837	-1.46641	0.0270407	0.3996185420127629	0.533885	-0.211624	-3.27004	0.6279948261977071	-1.53657	-1.24479	-3.23379	-0.328363	0.24955	1.00579	-0.436815	0.513939	0.0311065	-0.767072	-0.902386	-1.33155	-0.106448	0.17094347443295496	0.0807253	-0.0181588	-0.290222	-1.76971	-0.194138	-1.66532	0.639097	0.9990857695591441	0.0828314	-0.578606	-0.100065	-0.0246431	-0.24641	-3.15904	-2.04944	-0.995989	-1.80538	-0.687325
GTR	Phatr3_J54134	-2.56736	0.811852	0.213327	-0.63931	-1.28797	0.713309	0.106232	-0.590953	-0.243495	-0.476674	0.214997	-0.947963	-0.355824	-0.0363532	-0.984907	-0.395723	-0.648104	-0.947676	-1.484	-0.634805	-0.408485	-0.462709	-0.466094	-0.0216604	0.0213298	0.0118242	0.15804829987130498	0.207898	-0.339972	-0.490957	-0.2826	0.383902	-0.195795	-0.721227	-0.00411213	-0.861836	0.473435	0.26019	0.19971727538508802	0.263951	-1.25518	-1.87848	-2.13299	-0.537615	-0.243129	-0.965828	-1.19912	-1.03107
GSA-AT	Phatr3_J36347	-0.608712	2.96848	1.24803	-0.305896	-3.59674	0.0273021	-0.276881	-1.88971	-1.14868	-1.2913	0.0736904	0.429692	0.531571	-0.0764481	-2.87199	0.668397	-0.603233	-1.1634	-2.53839	-0.321216	-0.0162493	0.337625	0.0522871	0.249749	0.162257	-0.495959	-0.557962	-1.20676	-0.637526	-0.102019	-0.428991	0.335133	-1.05134	-2.03674	-0.173896	-1.77642	0.436472	0.631074	0.2042	1.36857	0.927546	0.19544	0.00770797	0.422438	-2.53578	-0.308724	-2.97046	1.83467
ALAD	Phatr3_J41746	-0.756441	1.35469	1.4636	-0.253668	-3.40605	-0.239249	-1.76691	-5.10139	-2.2296	-2.70179	0.270378	0.634904	0.120659	-0.571065	-4.48729	0.928634	-3.61457	-3.42088	-5.12279	0.521352	1.19046	1.39067	-0.727056	0.266305	0.367889	-0.0658974	-0.597235	-1.37268	-0.718599	-0.444132	-0.799254	-0.113068	-0.312328	-1.92842	-0.366655	-2.12126	1.2822	1.18017	0.540586	-0.628089	1.43162	1.7293	1.15586	-4.53046	-2.50149	0.242482	-3.46393	3.05424
PBGD	Phatr3_J51811	-1.517	2.089	0.631952	-0.415701	-1.9063	-0.354324	-1.05854	-4.26385	-1.75422	-1.95587	0.26195	0.00259906	-0.260311	-0.00416214	-2.56336	0.860528	-2.63612	-2.02737	-2.14746	0.873578	0.893617	0.952884	-0.543654	0.563169	0.223473	-0.0437037	-0.247503	-0.549107	-1.1073	-0.90651	-1.51875	-0.136191	-0.318852	-1.01653	0.156429	-1.31503	0.24091	1.12769	-0.257995	-0.912198	-0.180662	-0.419868	-0.839338	-2.99509	-1.36614	-1.44366	-2.82439	1.56068
UROS	Phatr3_J44610	0.139252	2.1759	0.6934	0.0551276	-1.75384	0.63205	-0.817905	-0.436671	-0.812353	-1.19498	0.0118395	-0.420745	0.14593	2.93061	-1.26397	0.195471	-0.134778	-0.00578904	-0.429435	0.423441	0.698704	0.74379	0.0713008	-0.0374092	0.118763	1.32644	1.16044	1.77703	-0.690683	-1.62323	-0.748346	-0.145871	-0.100083	-0.898244	-0.80288	-1.53737	0.732857	0.386338	0.152485	0.407724	-0.137746	0.410083	-0.0373782	-0.700173	-0.551112	0.0573044	-0.583332	0.946428
UROD1	Phatr3_J19188	-2.43077	2.00635	1.03373	-0.182902	-2.6532	0.710604	-0.785981	-3.81373	-2.0139	-2.3628	0.0259478	0.0919363	0.24865	0.17627	-4.19596	0.591652	-2.70871	-2.88677	-3.60905	0.740122	0.748388	1.40042	-0.475298	0.415672	0.150906	0.281796	0.144501	-0.296164	-0.462679	-0.347644	-0.548502	-0.360666	0.475167	-0.625688	0.310286	-0.873125	1.0934	1.43134	0.219394	0.909499	0.85994	0.782393	0.633456	-2.94582	-2.884	0.0768494	-2.50513	2.00229
UROD2	Phatr3_J20757	-1.06946	1.83827	0.692232	0.0396177	-1.41167	-0.528526	-0.275097	-3.11642	-1.14544	-1.10428	0.117845	-0.865864	0.114935	0.208863	-3.72769	0.0208312	-1.45599	-1.73077	-4.20218	-0.712764	-0.242226	0.682545	-0.280781	0.917996	-0.119567	-0.460976	-0.680748	-0.49984	-0.336681	-0.525121	-0.62528	0.187152	-0.397618	-1.64899	0.63975	-0.775881	-0.93454	-0.568841	-0.548657	-1.13767	-0.218602	-0.458243	-0.981414	-1.85307	-2.28005	-1.08986	-2.11435	0.297052
UROD3	Phatr3_J16140	-1.77852	1.2484	1.86728	-0.623775	-4.68356	1.1506	-1.67466	-4.90574	-1.6905	-2.2162	-0.181547	-0.604662	0.422732	0.17501	-3.33329	0.362721	-1.96113	-2.27237	-5.04903	-0.278675	0.0223291	1.54643	-0.655109	0.964592	0.0221753	-0.72744	-0.430718	-0.990772	-0.290795	-0.134615	0.220168	-0.389208	-0.477398	-0.999322	-0.180374	-1.47336	0.134285	0.2822	-0.59271	-0.270289	-0.229079	-0.510892	-1.23222	-3.26518	-2.81136	-1.00239	-3.57409	-0.219162
CPOX1	Phatr3_J10640	-1.52116	-0.383309	2.67345	0.262505	-3.29336	3.1091	-3.23106	-3.28156	-2.19784	-3.83091	1.06655	5.17681	1.39421	-3.96928	-0.42127	4.99388	-3.75814	-3.43047	2.53087	0.499072	1.30157	3.20768	-2.50088		0.332251	-0.732409	-3.10079	-3.60752	-2.70221	0.0190674	-0.21584	0.0722485	-1.46307	-1.80066	-1.06321	-1.60102	-1.04471	3.75084	1.74795	3.51233	0.178388	-0.913513	-0.710951	-7.91633	0.401071	-6.94137	-7.11346	-2.89459
CPOX2	Phatr3_J12186	-2.0086	-0.866498	0.737465	-0.136301	-2.13261	-1.00524	1.06602	-0.935468	-0.96504	-0.717885	-0.346188	-0.194274	0.430937	0.00657405	-0.238375	-0.199085	-0.931904	-0.462022	-1.71712	-0.220247	-0.143682	0.238815	-0.686338	0.389623	0.130383	-0.890226	-0.500137	-1.51379	0.798292	0.132145	0.0949447	0.312195	0.761444	0.781733	0.210375	0.277218	0.846517	0.345217	0.188004	0.216576	-1.02367	-0.186285	-0.130726	-1.03411	0.579522	0.841832	-1.30429	-0.540015
CPOX3	Phatr3_J15068	-0.238585	1.86593	0.76103	-0.374852	-2.82651	0.859021	-1.79797	-1.78209	-0.556231	-0.829136	0.13984	0.330226	-0.283352	0.162458	-1.47026	0.523377	-1.65437	-1.76849	-2.34833	-0.43924	-0.00566371	0.27627	-0.323412	0.456272	0.0837812	-0.125099	-0.426931	-0.330382	-0.694538	-0.435495	-0.378948	0.186714	-0.206166	-0.457181	0.28087	-0.401941	0.573277	-1.21301	-0.015934	-1.09831	-0.398754	-0.755337	-1.25226	-1.36949	-1.13272	-0.907894	-1.51225	0.0328991
CPOX-ind	Phatr3_J51528	-1.82021	-1.50969	-0.0218051	0.400704	0.328659	-0.904748	0.991598	0.190086	-0.128496	0.331616	-0.396963	0.648839	0.111609	0.711564	-0.615685	0.268637	0.223013	0.0686686	-0.115614	-0.1151	0.425943	0.383939	0.0153046	-0.122818	-0.0432951	-0.502706	-0.591638	-0.863717	1.00525	0.248534	-0.0925591	-0.0807842	-0.049375	0.107834	-0.352914	-0.244301	-0.211362	0.090898	-0.105221	-0.158906	0.567302	0.971015	0.401532	0.880737	0.981	0.463156	-0.011472	0.0711563
PPOX	Phatr3_J31109	-1.28184	1.53336	0.0992425	-0.272811	0.160383	-0.255258	-1.31642	-2.24543	-1.10448	-1.50671	0.235562	-0.312468	0.259338	0.237654	-2.06483	-0.00763262	-2.27235	-1.76621	-0.951046	-0.255394	-0.38603	-0.0472101	-0.388763	0.098106	-0.0650302	-0.607485	-0.60058	-0.915677	-0.499809	-0.416275	-0.22501	0.0501412	-0.329389	-1.06712	-0.393423	-1.24751	0.590372	-0.0721772	0.219233	0.409335	-0.443986	-0.999516	-1.40389	-1.99227	-1.37479	-2.24722	-2.87507	0.194649
FeCH	Phatr3_J26952	-0.198346	0.529607	0.0744369	0.256621	0.0724014	0.2291	-0.0629195	-0.110244	0.0204192	0.0708864	-0.128276	-0.747029	0.145674	-0.0772325	0.0299701	-0.336657	0.754699	0.899838	0.363252	0.519312	0.265043	-0.0558929	0.459736	-0.27836	-0.110112	0.960226	0.739736	1.32346	0.260015	0.172377	0.128131	-0.2129	-0.234333	0.289417	-0.301017	-0.145815	0.165729	-0.56257	-0.136808	-0.523231	0.399214	0.487901	0.848504	0.0953863	-0.362149	-0.0941046	0.485524	0.677303
MgCH-1 (ChIH)	Phatr3_J13265	-1.3873	1.72347	0.964295	-0.316477	-2.44944	1.5586	-1.06862	-3.62754	-1.16343	-1.50409	0.0221506	0.110957	0.240276	0.357794	-2.31286	0.233389	-1.91157	-2.23567	-3.34823	-0.416385	-0.185187	0.731585	0.0270529	0.186051	-0.000628481	0.881046	1.02927	1.32365	-0.074782	0.301532	0.0871603	0.112559	-1.2598	-2.69584	-0.801167	-2.36198	0.460857	-0.230847	0.16017	-0.0240872	-0.527087	-0.836541	-0.709386	-1.69762	-2.51165	-1.35305	-2.2973	0.532692
MgCH-2 (ChIH)	Phatr3_J10100	1.03763	0.200848	0.725774	0.589296	-1.28076	1.12529	-2.41902	0.925299	0.723359	0.177202	-0.039496	3.02393	0.244418	3.13812	0.946813	2.10126	1.58486	0.324248	0.846714	0.525314	0.680665	1.08706	-0.112288	-0.284975	-0.0165929	0.0534872	0.651204	1.05494	0.0536305	-0.709319	0.390576	-0.0354384	0.695077	0.643163	0.533161	0.598484	-0.256498	0.250188	-0.031275	-0.28632	1.13857	0.702906	1.51711	1.29731	0.593845	1.7016	1.81092	-0.459601
MgCH (ChlD)	Phatr3_J33017	-0.0797414	2.87872	0.294423	-0.325016	-1.77813	-0.29921	-1.52018	-2.76933	-1.4732	-1.75215	0.0878053	-0.305437	-0.08001	-0.0928331	-3.45778	0.0938864	-1.84182	-1.26816	-3.97181	-0.594832	-0.237595	0.421939	-0.604809	0.170043	0.00649173	-0.283416	-0.649289	-0.570586	-0.296684	0.104848	-0.145939	-0.0122432	-0.435333	-1.19108	-0.198018	-1.3731	0.916001	0.681791	0.363996	0.349387	-0.456769	-0.682985	-1.26007	-2.77214	-3.56503	-0.97477	-2.91744	-0.330851
MgPMT (MPoM)	Phatr3_J18872	-2.85805	1.11212	1.41969	-0.104987	-3.49301	-0.520968	-1.6675	-5.62458	-1.88674	-2.1017	0.105404	-0.102736	0.21994	-0.0483791	-3.46644	0.955809	-3.52984	-4.28238	-6.15685	0.123547	0.475572	0.544001	-0.115021	1.04406	0.0753167	-0.777755	-0.773323	-1.26897	-0.626565	-0.43684	-0.571645	-2.86317	0.0828108	-1.01618	0.0954356	-1.22607	0.303493	-0.302769	0.0638399	-0.593135	-0.586548	-0.787687	-1.3769	-3.63119	-2.68571	-1.34291	-4.10143	1.51164
PCR-1 (POR -1)	Phatr3_J12155	-0.586984	0.763937	0.0967463	-0.461717	-1.28322	-0.614166	0.593639	-0.889934	-0.638694	-0.536557	-0.076538	-0.672439	0.195376	0.408184	-1.07752	-0.0524107	-0.932413	-0.787311	-1.44704	-0.469245	-0.216701	-0.23235	-0.735182	0.433598	-0.0637408	0.126458	0.0224652	-0.0721752	-0.0755033	-0.620698	-0.245879	-0.0388808	-0.264961	-0.279257	-0.140735	-0.792267	0.0581864	0.593911	-0.460034	0.0926778	-0.614263	-1.06577	-1.54869	-1.17515	-0.547593	-1.25633	-0.842408	-1.16745
PCR-2 (POR-2)	Phatr3_J43164	-1.25147	-0.499338	0.148064	-1.30603	-1.78005	-1.22188	-3.06869	-2.41864	-1.41231	-1.69204	-0.35909	3.13788	0.344441	-0.114735	-0.718284	3.32242	-2.89532	-1.60397	-1.91087	0.439264	0.596518	0.915091	0.300357	-0.237136	-0.153	-0.414133	-3.10609	-2.037	-0.142513	0.128111	0.215084	-0.271673	-0.276705	-0.745329	-0.263605	-0.954665	-0.178459	-0.330304	-0.36168	-0.249154	1.66788	1.91038	2.28197	-0.152453	0.0363392	1.74867	-2.18068	2.64183
CBR	Phatr3_EG02076	-1.82526	1.02646	1.26658	-0.0233215	-2.79902	-0.370604	-0.981738	-2.82115	-1.61567	-1.90697	0.0499336	0.443019	-0.0914128	-0.274017	-3.34512	0.593355	-3.07968	-3.43504	-4.23098	0.0901643	0.359869	0.491578	-0.703779	0.466203	-0.0896807	-0.251474	-0.588929	-0.646553	-0.569486	-0.329278	-0.171051	0.0721616	0.304262	-0.675991	0.358609	-1.12318	1.02699	-0.594012	0.0058912	-0.427002	-0.14903	-0.116476	-0.365593	-2.94712	-2.76571	-0.431547	-2.81971	0.834275
DVR (DPAR)	Phatr3_J30690	-1.28674	3.01543	1.4692	-0.183122	-3.78689	0.078102	-2.21711	-2.93364	-0.978493	-1.59359	0.0220839	1.36474	0.929537	0.576122	-2.56257	1.40827	-3.29413	-3.9633	-4.5582	0.287282	0.431493	0.387412	-0.321782	0.0554292	0.0196461	-0.571691	-0.561442	-0.740015	-0.143716	-0.351556	0.0934141	0.811964	0.123397	-0.629093	-0.191443	-1.23775	0.35591	0.235343	-0.209608	0.281345	-0.210854	-0.673153	-1.06307	-1.78069	-0.605164	-0.639272	-2.20243	0.984081
CSYN (ChlS)	Phatr3_J12807	-0.0444571	3.58375	1.14624	0.188597	-3.26785	0.934987	-2.07408	-4.46381	-1.21466	-1.84186	0.455364	-0.011103	0.153865	-0.258022	-3.56481	0.245352	-1.28046	-1.80971	-5.21932	-0.109817	0.123148	1.2627	0.421927	0.843065	0.101897	-0.279567	-0.172846	-0.507673	-0.45515	-0.190242	-0.134378	-0.208268	-0.309931	-1.27138	-0.39094	-1.35424	0.677995	0.398388	0.463076	-0.175124	0.330282	0.0026552	-0.677831	-2.45359	-3.5079	-0.466429	-3.3782	0.519736
[truncated: 92 more columns]

## Sheet: 2. Microarray dataset
Symbol	GeneID	DiatomPortal no.	GSE12015_Si_free_11v18_1	GSE12015_Si_free_11v18_2	GSE12015_Si_free_22v19_1	GSE12015_Si_free_22v19_2	GSE12015_Si_free_23v20_1	GSE12015_Si_free_23v20_2	GSE17237_highlight_30min_1	GSE17237_highlight_30min_2	GSE17237_highlight_30min_3	GSE17237_highlight_3hr_1	GSE17237_highlight_3hr_2	GSE17237_highlight_3hr_3	GSE17237_highlight_6hr_1	GSE17237_highlight_6hr_2	GSE17237_highlight_6hr_3	GSE17237_highlight_12hr_1	GSE17237_highlight_12hr_2	GSE17237_highlight_12hr_3	GSE17237_highlight_24hr_1	GSE17237_highlight_24hr_3	GSE17237_highlight_24hr_3.1	GSE17237_highlight_48hr_1	GSE17237_highlight_48hr_2	GSE17237_highlight_48hr_3	GSE31131_Cadmium_0.12mg_1	GSE31131_Cadmium_0.12mg_2	GSE31131_Cadmium_0.12mg_3	GSE31131_Cadmium_1.2mg_1	GSE31131_Cadmium_1.2mg_2	GSE31131_Cadmium_1.2mg_3	GSE42039_Dark_treated_48h_1	GSE42039_Dark_treated_48h_2	GSE42039_Dark_treated_48h_3	GSE42039_light_0.5h_1	GSE42039_light_0.5h_2	GSE42039_light_0.5h_3	GSE42039_light_6h_1	GSE42039_light_6h_2	GSE42039_light_6h_3	GSE42039_light_24h_1	GSE42039_light_24h_2	GSE42039_light_24h_3	GSE42514_light_0.5hr_1	GSE42514_light_0.5hr_2	GSE42514_light_6hr_1	GSE42514_light_6hr_2	GSE42514_light_10.5hr_1
GluRS1	Phatr3_J51430	51430	0.0054	-0.1262	-0.1674	-0.3732	0.21	0.1216	1.09512	-0.287122	0.366124	-0.660162	0.688698	0.40388	0.85089	-0.91598	0.735146	1.33026	0.574788	0.604188	0.978744	0.87727	1.12841	0.38768	0.52774	0.571496	-0.261424	-0.070434	-0.071562	-0.242376	-0.3105	-0.128508	-1.78022	-1.80473	-1.84178	1.05404	0.842173	1.1034	-0.319275	-0.399593	-0.0840193	0.221958	0.23494	0.199514	0.227187	0.506165	-0.820914	-0.457267	-1.16589
GluRS2	Phatr3_EG02218	NA	NA	NA	NA	NA	NA	NA	NA	NA	NA	NA	NA	NA	NA	NA	NA	NA	NA	NA	NA	NA	NA	NA	NA	NA	NA	NA	NA	NA	NA	NA	NA	NA	NA	NA	NA	NA	NA	NA	NA	NA	NA	NA	NA	NA	NA	NA	NA
GTR	Phatr3_J54134	54134	0.131	0.145	0.166	0	-0.1335	0.018	-0.07833	-1.89518	-2.01971	0.09623	1.39464	1.41237	0.3691	-0.22196	0.63947	0.29596	-0.74864	0.30978	0.318445	-0.02609	-0.056605	-0.177985	0.223925	-0.139565	-0.280175	0.12445	0.012045	0.253095	0.01651	0.141455	-2.37683	-2.17769	-2.22228	0.063158	0.263234	-0.0721134	-0.0403647	0.108371	0.516742	-0.57491	-0.897001	-0.00765415	0.533408	0.0241189	0.0133063	0.132787	-0.748064
GSA-AT	Phatr3_J36347	36347	0.4724	0.38	0.282	-0.2028	0.0508	0.6648	-0.827792	-3.77736	-2.50844	-2.34874	0.253966	0.310644	0.252802	-1.17488	0.051526	0.291622	-0.199634	0.36629	0.985422	1.21198	0.85502	0.765522	0.51042	0.882836	-0.48754	0.238492	0.023562	-0.353244	0.052024	0.130398	-5.49402	-5.54094	-5.67336	-1.12229	-1.17669	-1.15522	1.02497	0.847238	1.16021	0.338592	0.223813	0.0748542	1.39933	0.780326	2.04938	2.08719	0.773486
ALAD	Phatr3_J41746	41746	0.179	-0.0058	-0.2844	-0.4128	-0.0382	0.3816	-2.3658	-6.86631	-2.62936	-4.15575	-0.683696	-0.070628	0.068716	-1.74849	-0.785594	-0.18761	-0.99665	0.267564	1.20439	1.48448	1.04239	1.07881	1.0067	0.770856	-0.32293	0.474302	0.008544	-0.568658	-0.571636	-0.2307	-6.6958	-6.73317	-6.7757	-4.21603	-4.26846	-4.19306	0.902044	0.616781	0.682304	0.176898	0.20695	-0.00111886	0.709806	-0.59111	2.80601	2.28694	0.0849606
PBGD	Phatr3_J51811	51811	0.2054	0.0508	-0.109	-0.329	0.0572	0.39	-2.41781	-6.87352	-3.22544	-2.55559	-0.538098	0.469292	0.501058	-1.17802	0.121892	0.262926	-0.842356	0.405894	0.90142	1.66177	0.758246	0.898928	0.561358	0.678134	-0.456098	0.212512	-0.116316	-0.396546	-0.202074	0.045178	-6.52694	-6.62309	-6.65371	-1.80531	-1.79946	-2.07441	1.01397	0.931538	1.16907	0.513644	0.492979	0.0664216	0.74138	-0.132165	1.84356	1.7198	-0.697397
UROS	Phatr3_J44610	44610	0.3396	0.3026	0.3646	0.1534	0.076	0.307	-0.904138	-1.93039	-2.12136	-0.366178	0.21479	0.584892	0.01131	-0.906738	-0.49527	-0.748242	-2.16834	-0.033056	-0.560696	-0.975768	-1.11826	-0.92989	-0.032518	-0.762054	-0.018634	0.13328	0.016944	0.14027	0.312808	0.38408	-0.397018	-0.356313	-0.17327	1.46684	1.43162	1.06655	0.961556	0.795595	1.10754	-0.485991	-0.480403	-0.524483	0.511088	-0.0839087	1.40978	1.20438	0.0998176
UROD1	Phatr3_J19188	19188	-0.062	NA	0.358	0.681	NA	-0.5735	-0.050925	0.195315	NA	-1.53701	0.02193	0.508907	0.146745	-0.025005	0.34856	0.319537	0.35566	0.80259	0.86339	0.53285	0.84657	0.21345	0.35461	0.48132	NA	NA	NA	NA	NA	NA	-0.867274	-0.870867	-0.867274	-0.810966	-0.863689	-0.743538	-0.0712421	-0.18517	-0.558323	1.31694	1.33108	0.498483	-0.162897	0.300909	0.698891	0.588733	1.06233
UROD2	Phatr3_J20757	20757	-0.05725	-0.2095	-0.3885	-0.29325	-0.0515	0.15575	-1.75426	-4.85864	-2.93267	-2.06813	0.200258	0.697318	0.08329	-0.916475	0.382933	0.266383	-1.40789	0.312485	1.1028	1.28374	0.85029	0.40963	0.7425	0.514548	-0.408317	0.13425	-0.0638225	-0.20553	-0.0174975	0.0894575	-5.39283	-5.44043	-5.32318	-0.0471288	0.0870809	0.115821	0.411375	0.725292	0.670694	-0.171912	-0.20151	0.238889	2.10978	1.17312	3.34211	2.85023	-0.0162457
UROD3	Phatr3_J16140	16140	-0.201	-0.159	-0.1395	-0.304	0.0315	0.5705	-1.93826	-5.64789	-3.36821	-1.92027	0.405725	0.5	0.10535	-1.34644	-0.12975	0.24586	-1.24971	-0.111685	1.09424	0.8675	0.469355	0.72012	-0.115495	-0.19762	-0.425135	-0.060125	-0.068795	-0.07858	-0.29163	0.04155	-6.01884	-5.97552	-6.01007	-3.29159	-3.36447	-3.34573	1.3609	1.3011	1.18638	0.3892	0.394216	0.15163	1.81715	0.899931	4.15937	3.82606	2.67255
CPOX1	Phatr3_J10640	10640	0.298	0.402	-1.9424	-2.4794	-0.3648	-0.4738	-0.33055	-1.26629	-1.21362	-1.75377	-0.815592	1.10982	0.432603	-0.348635	-0.50474	0.18169	-0.58353	1.20057	2.06848	1.19792	1.55422	2.28851	1.462	1.07186	0.17792	-0.37249	-0.35822	NA	NA	NA	-2.79481	-2.70992	-2.74703	-0.614666	-0.662615	-0.748209	0.516881	0.969224	0.983101	-0.395339	-0.308689	-0.15426	-1.02052	1.06032	2.60946	3.82342	0.246517
CPOX2	Phatr3_J12186	12186	0.300333	0.248333	-0.0703333	-0.0136667	0.109	0.225333	0.419647	0.0666867	0.51152	-1.58586	-0.21054	-0.42633	-0.06037	-1.4717	-0.80407	-0.793067	-1.57415	0.151217	-0.332643	0.19528	-0.336083	0.3022	-0.326117	-0.106357	0.14669	0.08581	0.180203	0.05071	0.0232767	-0.0811167	-1.25891	-1.37503	-1.32667	0.154224	0.168372	0.0103097	0.324382	0.333069	0.512716	-0.602277	-0.60834	-0.748147	-0.091663	-0.628194	0.210012	-0.389778	-0.187453
CPOX3	Phatr3_J15068	15068	0.0552	0.0256	-0.0952	-0.3354	-0.26	0.2506	-1.42663	-4.43601	-3.28329	-1.05446	0.708856	1.07733	0.276958	-0.670602	0.502068	0.499262	-0.764112	0.42808	0.946724	0.85018	0.358444	0.736154	0.35767	0.470408	-0.6099	-0.34503	-0.190672	-0.321396	-0.039164	-0.269006	-6.07449	-6.13559	-6.09012	-2.03041	-2.09095	-2.2916	1.2159	1.12368	1.18469	0.405092	0.392712	0.0518332	1.75925	0.938601	2.71078	2.72527	1.57331
CPOX-ind	Phatr3_J51528	51528	0.5805	0.1355	0.219	0.218	-0.0355	-0.042	-0.057555	-0.015805	-1.53196	-0.880365	0.559065	0.23502	-0.07483	-0.906985	-0.65633	-0.81687	-1.80035	0.24451	-1.17787	-0.77563	-1.20305	-0.77789	-0.15266	-0.916145	0.02586	0.32655	0.191275	0.579095	0.215225	0.407605	0.865795	0.879001	0.838083	-1.16083	-1.11677	-0.995468	0.134005	0.290104	-0.0367753	-0.705811	-0.611937	-0.472388	-0.583059	-1.45701	0.209066	-0.495779	0.202262
PPOX	Phatr3_J31109	31109	0.0144	-3.46945e-18	0.047	-0.132	0.0676	0.391	-1.30422	-4.10897	-3.25559	-1.49523	0.19594	0.6625	0.609952	-0.697078	0.18328	0.574824	-0.670912	0.39371	0.583662	0.486032	0.230158	0.444286	0.464996	0.31646	-0.284758	0.280042	-0.043414	-0.484902	0.078186	-0.26813	-5.37758	-5.347	-5.44369	-0.319503	-0.423567	-0.430335	0.957509	0.941657	0.330806	-0.264402	-0.390103	-0.322796	0.267931	-0.081819	2.17415	1.92328	0.717786
FeCH	Phatr3_J26952	26952	0.1472	0.0438	0.106	-0.1206	-0.0224	0.0664	0.664834	0.313768	-0.039452	-0.0877	0.746112	0.155982	0.631644	-0.353078	0.179648	0.629702	0.003408	0.519042	0.20264	-0.057106	0.028528	-0.201458	0.201116	0.382014	-0.36754	0.099822	-0.19847	-0.222896	-0.05352	-0.133288	0.383476	0.279618	0.291245	1.03491	0.962588	0.856435	0.182446	0.212872	0.315786	0.642999	0.48947	0.21684	0.170826	0.257408	0.165745	-0.0719254	0.183792
MgCH-1 (ChIH)	Phatr3_J13265	13265	0.0894	-0.0974	0.1632	0.03	-0.1062	0.4184	-0.806508	-4.04088	-2.09993	-1.34604	1.00735	1.50915	0.98743	-0.502096	1.28341	1.87608	0.313838	1.09137	2.08386	1.86968	1.39193	2.05232	1.57594	1.73566	-0.598604	-0.172112	-0.228372	-0.288304	-0.46822	-0.272558	-6.13184	-6.06033	-6.24349	-0.30479	-0.251719	0.0369845	1.4733	1.30871	1.95464	0.749236	0.718934	0.145933	0.649472	-0.11091	2.94981	2.60525	1.83313
MgCH-2 (ChIH)	Phatr3_J10100	10100	0.1876	-0.0186	-0.1354	0.138	0.1038	0.1774	-0.286666	-1.01282	-0.506894	0.390642	0.590408	0.72214	1.07269	-0.072654	0.18787	0.929716	0.415906	0.4735	0.067474	-0.242286	0.115854	0.518848	0.746382	0.566684	-0.100496	-0.375812	0.154208	0.105816	-0.224732	0.099058	1.41386	1.47197	1.4127	0.928653	0.779098	0.976223	0.502866	0.338082	0.773749	-0.0669874	-0.0738118	-0.325965	-0.559999	-0.314752	-0.99577	-0.0525372	-0.244834
MgCH (ChlD)	Phatr3_J33017	33017	-0.294	-0.345	-0.4035	-0.0465	-0.1835	0.3885	-1.03689	-3.69291	-2.79668	-0.999365	0.266975	0.5132	0.40645	-0.922615	0.28939	0.40748	-0.64437	-0.09218	0.545165	0.72817	0.50816	0.71462	0.009005	-0.366715	-0.047335	-0.306285	-0.0419	-0.211495	-0.320515	-0.292765	-5.65786	-5.51079	-5.6906	-1.51621	-1.67121	-1.80606	0.257751	0.397917	0.918497	-0.678195	-0.454318	0.0558596	1.43977	0.557004	2.09095	1.85075	0.911644
MgPMT (MPoM)	Phatr3_J18872	18872	0.0485	-0.0845	0.18775	0.12275	0.12075	0.29575	-2.14277	-5.26889	-3.153	-3.31756	-0.589747	0.0389025	0.265973	-1.12169	-0.54793	0.448997	-0.359223	0.37489	1.01564	1.14339	0.77986	1.08527	0.54379	0.58497	-0.0089625	0.168378	0.232215	0.07463	-0.271942	-0.148992	-6.60396	-6.4558	-6.44659	-3.27463	-3.2012	-3.31384	1.07229	1.38412	1.31168	0.253161	0.341069	0.134612	0.389789	-0.643201	2.9115	2.62557	1.62779
PCR-1 (POR -1)	Phatr3_J12155	12155	0.2895	0.049	0.1555	0.0305	0.0725	0.418	-0.485275	-1.74547	-1.72109	0.0617775	0.54779	0.781428	0.450113	-0.329965	0.421965	0.123698	-1.36499	0.313287	0.242797	0.132497	-0.176905	-0.285675	-0.00834	0.20567	-0.456033	0.295495	-0.253333	-0.697245	0.025805	-0.272547	-0.038515	0.115756	0.209937	-0.840781	-0.663933	-1.08868	0.308566	0.456487	0.274	-0.564791	-0.645436	-0.257093	0.605367	-0.102102	1.8367	1.21036	0.879144
PCR-2 (POR-2)	Phatr3_J43164	43164	-0.2965	0.1445	-0.4385	-0.3435	0.2555	0.4145	0.121395	-1.14295	-1.7264	-1.31323	0.592495	0.52255	0.698285	-0.786385	0.195995	0.47691	0.16676	0.832385	0.667985	0.84603	0.726225	0.564885	0.811745	1.10762	-0.24088	0.339625	0.17808	-0.3769	-0.365985	-0.102925	-4.24294	-4.30088	-4.24294	-4.45026	-4.1231	-4.3368	0.530345	0.189392	0.331098	0.377558	0.342026	0.0228169	-0.864096	-1.40893	-0.287653	-0.786483	-0.187566
CBR	Phatr3_EG02076	NA	NA	NA	NA	NA	NA	NA	NA	NA	NA	NA	NA	NA	NA	NA	NA	NA	NA	NA	NA	NA	NA	NA	NA	NA	NA	NA	NA	NA	NA	NA	NA	NA	NA	NA	NA	NA	NA	NA	NA	NA	NA	NA	NA	NA	NA	NA	NA
DVR (DPAR)	Phatr3_J30690	30690	0.178	0.309	0.14	0.082	-0.4025	0.381	-1.74575	-4.10356	-2.30761	-3.53925	-0.49532	-0.452525	-0.102535	-1.72181	-1.1179	-0.326675	-1.45264	0.49051	0.099435	-0.078975	-0.42148	0.015345	-0.02199	-0.07185	-0.670045	-0.169305	-0.56517	-1.13481	-0.324085	-0.62743	-4.76986	-4.9367	-4.96467	-3.75569	-3.84786	-4.00656	1.04335	1.3292	-0.049548	-0.207452	-0.114729	-0.312928	-0.724458	-1.09718	2.258	2.0911	1.47412
CSYN (ChlS)	Phatr3_J12807	12807	0.4212	0.0276	0.0262	-0.0892	-0.0482	0.4026	-0.637726	-3.68648	-1.97555	-1.7243	0.336008	0.882276	0.23966	-1.09722	0.455812	0.48071	-0.068318	0.258276	1.22508	1.22547	0.82152	1.14717	0.73808	0.867726	-0.158508	0.156514	0.16541	-0.368856	-0.149818	-0.246026	-6.8254	-6.78233	-6.9593	-1.74173	-1.81153	-1.7667	1.05667	0.926105	1.44089	0.640885	0.597806	-0.058017	1.76303	1.20482	2.9355	2.78266	1.2817
[truncated: 94 more columns]

## Sheet: 3. Combined dataset
	GeneID	Pi_depleted_4d_log2FC	Pi_depleted_8d_log2FC	KD_NR21_Ndeplete_log2FC	KD_NR21_Nreplete_log2FC	N_deplete_279965_log2FC	Nocodazole_H20_log2FC	Dark_H8_log2FC	NoNitrate_H20_log2FC	NoNitrate_H4_log2FC	NoNitrate_H8_log2FC	NoPhosphate_H36_log2FC	NR_KO_d10_log2FC	NR_KO_Nfree_T0_log2FC	NR_KO_NH4_T0_log2FC	NR_KO_T1_log2FC	NR_KO_T132_log2FC	NR_KO_T18_log2FC	NR_KO_T18_II_log2FC	NR_KO_T3_log2FC	NR_KO_T36_log2FC	NR_KO_T60_log2FC	NR_KO_T84_log2FC	Exp_coculture_log2FC	Stat_coculture_log2FC	HighCO2_Dark_log2FC	HighCO2_Light_log2FC	LowCO2_Dark_log2FC	LowCO2_Light_log2FC	GSA_log2FC	MSX_log2FC	Rapa_log2FC	GrazingStress_log2FC	AOX_C5EARLY_log2FC	AOX_C5LATE_log2FC	AOX_C9EARLY_log2FC	AOX_C9LATE_log2FC	Na1_BlueLight_log2FC	Na1_dark_log2FC	Ta3_BlueLight_log2FC	Ta3_dark_log2FC	NR_KO14_114h_log2FC	NR_KO14_138h_log2FC	NR_KO14_162h_log2FC	NR_KO14_18h_log2FC	NR_KO14_1h_log2FC	NR_KO14_228h_log2FC	NR_KO14_42h_log2FC	NR_KO14_66h_log2FC
GluRS1	Phatr3_J51430	-0.916205	-0.263402	0.307162	0.00270192	-0.516656	-0.0465901	0.154741	-0.680301	-0.570512	-0.52316	-0.425367	-0.369395	-0.220087	-0.756003	-0.748782	-0.526414	-0.0249582	0.452201	-0.831848	0.0269387	-0.298628	-0.433811	0.154956	-0.110454	0.0640456	1.18456	-0.414424	0.5652	-0.638887	0.42048969023464394	0.0354795	0.0699289	0.342639	0.16378	0.048895	-0.286301	0.711837	0.22758430048962197	0.571271	0.311657	-0.517199	-0.702987	-0.458299	-0.773157	-1.07454	-0.466857	-1.28699	0.117773
GluRS2	Phatr3_EG02218	-1.54181	0.490165	0.632537	-0.234314	-2.05686	0.31214862634847196	-1.32602	-2.18292	-1.32837	-1.46641	0.0270407	0.3996185420127629	0.533885	-0.211624	-3.27004	0.6279948261977071	-1.53657	-1.24479	-3.23379	-0.328363	0.24955	1.00579	-0.436815	0.513939	0.0311065	-0.767072	-0.902386	-1.33155	-0.106448	0.17094347443295496	0.0807253	-0.0181588	-0.290222	-1.76971	-0.194138	-1.66532	0.639097	0.9990857695591441	0.0828314	-0.578606	-0.100065	-0.0246431	-0.24641	-3.15904	-2.04944	-0.995989	-1.80538	-0.687325
GTR	Phatr3_J54134	-2.56736	0.811852	0.213327	-0.63931	-1.28797	0.713309	0.106232	-0.590953	-0.243495	-0.476674	0.214997	-0.947963	-0.355824	-0.0363532	-0.984907	-0.395723	-0.648104	-0.947676	-1.484	-0.634805	-0.408485	-0.462709	-0.466094	-0.0216604	0.0213298	0.0118242	0.15804829987130498	0.207898	-0.339972	-0.490957	-0.2826	0.383902	-0.195795	-0.721227	-0.00411213	-0.861836	0.473435	0.26019	0.19971727538508802	0.263951	-1.25518	-1.87848	-2.13299	-0.537615	-0.243129	-0.965828	-1.19912	-1.03107
GSA-AT	Phatr3_J36347	-0.608712	2.96848	1.24803	-0.305896	-3.59674	0.0273021	-0.276881	-1.88971	-1.14868	-1.2913	0.0736904	0.429692	0.531571	-0.0764481	-2.87199	0.668397	-0.603233	-1.1634	-2.53839	-0.321216	-0.0162493	0.337625	0.0522871	0.249749	0.162257	-0.495959	-0.557962	-1.20676	-0.637526	-0.102019	-0.428991	0.335133	-1.05134	-2.03674	-0.173896	-1.77642	0.436472	0.631074	0.2042	1.36857	0.927546	0.19544	0.00770797	0.422438	-2.53578	-0.308724	-2.97046	1.83467
ALAD	Phatr3_J41746	-0.756441	1.35469	1.4636	-0.253668	-3.40605	-0.239249	-1.76691	-5.10139	-2.2296	-2.70179	0.270378	0.634904	0.120659	-0.571065	-4.48729	0.928634	-3.61457	-3.42088	-5.12279	0.521352	1.19046	1.39067	-0.727056	0.266305	0.367889	-0.0658974	-0.597235	-1.37268	-0.718599	-0.444132	-0.799254	-0.113068	-0.312328	-1.92842	-0.366655	-2.12126	1.2822	1.18017	0.540586	-0.628089	1.43162	1.7293	1.15586	-4.53046	-2.50149	0.242482	-3.46393	3.05424
PBGD	Phatr3_J51811	-1.517	2.089	0.631952	-0.415701	-1.9063	-0.354324	-1.05854	-4.26385	-1.75422	-1.95587	0.26195	0.00259906	-0.260311	-0.00416214	-2.56336	0.860528	-2.63612	-2.02737	-2.14746	0.873578	0.893617	0.952884	-0.543654	0.563169	0.223473	-0.0437037	-0.247503	-0.549107	-1.1073	-0.90651	-1.51875	-0.136191	-0.318852	-1.01653	0.156429	-1.31503	0.24091	1.12769	-0.257995	-0.912198	-0.180662	-0.419868	-0.839338	-2.99509	-1.36614	-1.44366	-2.82439	1.56068
UROS	Phatr3_J44610	0.139252	2.1759	0.6934	0.0551276	-1.75384	0.63205	-0.817905	-0.436671	-0.812353	-1.19498	0.0118395	-0.420745	0.14593	2.93061	-1.26397	0.195471	-0.134778	-0.00578904	-0.429435	0.423441	0.698704	0.74379	0.0713008	-0.0374092	0.118763	1.32644	1.16044	1.77703	-0.690683	-1.62323	-0.748346	-0.145871	-0.100083	-0.898244	-0.80288	-1.53737	0.732857	0.386338	0.152485	0.407724	-0.137746	0.410083	-0.0373782	-0.700173	-0.551112	0.0573044	-0.583332	0.946428
UROD1	Phatr3_J19188	-2.43077	2.00635	1.03373	-0.182902	-2.6532	0.710604	-0.785981	-3.81373	-2.0139	-2.3628	0.0259478	0.0919363	0.24865	0.17627	-4.19596	0.591652	-2.70871	-2.88677	-3.60905	0.740122	0.748388	1.40042	-0.475298	0.415672	0.150906	0.281796	0.144501	-0.296164	-0.462679	-0.347644	-0.548502	-0.360666	0.475167	-0.625688	0.310286	-0.873125	1.0934	1.43134	0.219394	0.909499	0.85994	0.782393	0.633456	-2.94582	-2.884	0.0768494	-2.50513	2.00229
UROD2	Phatr3_J20757	-1.06946	1.83827	0.692232	0.0396177	-1.41167	-0.528526	-0.275097	-3.11642	-1.14544	-1.10428	0.117845	-0.865864	0.114935	0.208863	-3.72769	0.0208312	-1.45599	-1.73077	-4.20218	-0.712764	-0.242226	0.682545	-0.280781	0.917996	-0.119567	-0.460976	-0.680748	-0.49984	-0.336681	-0.525121	-0.62528	0.187152	-0.397618	-1.64899	0.63975	-0.775881	-0.93454	-0.568841	-0.548657	-1.13767	-0.218602	-0.458243	-0.981414	-1.85307	-2.28005	-1.08986	-2.11435	0.297052
UROD3	Phatr3_J16140	-1.77852	1.2484	1.86728	-0.623775	-4.68356	1.1506	-1.67466	-4.90574	-1.6905	-2.2162	-0.181547	-0.604662	0.422732	0.17501	-3.33329	0.362721	-1.96113	-2.27237	-5.04903	-0.278675	0.0223291	1.54643	-0.655109	0.964592	0.0221753	-0.72744	-0.430718	-0.990772	-0.290795	-0.134615	0.220168	-0.389208	-0.477398	-0.999322	-0.180374	-1.47336	0.134285	0.2822	-0.59271	-0.270289	-0.229079	-0.510892	-1.23222	-3.26518	-2.81136	-1.00239	-3.57409	-0.219162
CPOX1	Phatr3_J10640	-1.52116	-0.383309	2.67345	0.262505	-3.29336	3.1091	-3.23106	-3.28156	-2.19784	-3.83091	1.06655	5.17681	1.39421	-3.96928	-0.42127	4.99388	-3.75814	-3.43047	2.53087	0.499072	1.30157	3.20768	-2.50088		0.332251	-0.732409	-3.10079	-3.60752	-2.70221	0.0190674	-0.21584	0.0722485	-1.46307	-1.80066	-1.06321	-1.60102	-1.04471	3.75084	1.74795	3.51233	0.178388	-0.913513	-0.710951	-7.91633	0.401071	-6.94137	-7.11346	-2.89459
CPOX2	Phatr3_J12186	-2.0086	-0.866498	0.737465	-0.136301	-2.13261	-1.00524	1.06602	-0.935468	-0.96504	-0.717885	-0.346188	-0.194274	0.430937	0.00657405	-0.238375	-0.199085	-0.931904	-0.462022	-1.71712	-0.220247	-0.143682	0.238815	-0.686338	0.389623	0.130383	-0.890226	-0.500137	-1.51379	0.798292	0.132145	0.0949447	0.312195	0.761444	0.781733	0.210375	0.277218	0.846517	0.345217	0.188004	0.216576	-1.02367	-0.186285	-0.130726	-1.03411	0.579522	0.841832	-1.30429	-0.540015
CPOX3	Phatr3_J15068	-0.238585	1.86593	0.76103	-0.374852	-2.82651	0.859021	-1.79797	-1.78209	-0.556231	-0.829136	0.13984	0.330226	-0.283352	0.162458	-1.47026	0.523377	-1.65437	-1.76849	-2.34833	-0.43924	-0.00566371	0.27627	-0.323412	0.456272	0.0837812	-0.125099	-0.426931	-0.330382	-0.694538	-0.435495	-0.378948	0.186714	-0.206166	-0.457181	0.28087	-0.401941	0.573277	-1.21301	-0.015934	-1.09831	-0.398754	-0.755337	-1.25226	-1.36949	-1.13272	-0.907894	-1.51225	0.0328991
CPOX-ind	Phatr3_J51528	-1.82021	-1.50969	-0.0218051	0.400704	0.328659	-0.904748	0.991598	0.190086	-0.128496	0.331616	-0.396963	0.648839	0.111609	0.711564	-0.615685	0.268637	0.223013	0.0686686	-0.115614	-0.1151	0.425943	0.383939	0.0153046	-0.122818	-0.0432951	-0.502706	-0.591638	-0.863717	1.00525	0.248534	-0.0925591	-0.0807842	-0.049375	0.107834	-0.352914	-0.244301	-0.211362	0.090898	-0.105221	-0.158906	0.567302	0.971015	0.401532	0.880737	0.981	0.463156	-0.011472	0.0711563
PPOX	Phatr3_J31109	-1.28184	1.53336	0.0992425	-0.272811	0.160383	-0.255258	-1.31642	-2.24543	-1.10448	-1.50671	0.235562	-0.312468	0.259338	0.237654	-2.06483	-0.00763262	-2.27235	-1.76621	-0.951046	-0.255394	-0.38603	-0.0472101	-0.388763	0.098106	-0.0650302	-0.607485	-0.60058	-0.915677	-0.499809	-0.416275	-0.22501	0.0501412	-0.329389	-1.06712	-0.393423	-1.24751	0.590372	-0.0721772	0.219233	0.409335	-0.443986	-0.999516	-1.40389	-1.99227	-1.37479	-2.24722	-2.87507	0.194649
FeCH	Phatr3_J26952	-0.198346	0.529607	0.0744369	0.256621	0.0724014	0.2291	-0.0629195	-0.110244	0.0204192	0.0708864	-0.128276	-0.747029	0.145674	-0.0772325	0.0299701	-0.336657	0.754699	0.899838	0.363252	0.519312	0.265043	-0.0558929	0.459736	-0.27836	-0.110112	0.960226	0.739736	1.32346	0.260015	0.172377	0.128131	-0.2129	-0.234333	0.289417	-0.301017	-0.145815	0.165729	-0.56257	-0.136808	-0.523231	0.399214	0.487901	0.848504	0.0953863	-0.362149	-0.0941046	0.485524	0.677303
MgCH-1 (ChIH)	Phatr3_J13265	-1.3873	1.72347	0.964295	-0.316477	-2.44944	1.5586	-1.06862	-3.62754	-1.16343	-1.50409	0.0221506	0.110957	0.240276	0.357794	-2.31286	0.233389	-1.91157	-2.23567	-3.34823	-0.416385	-0.185187	0.731585	0.0270529	0.186051	-0.000628481	0.881046	1.02927	1.32365	-0.074782	0.301532	0.0871603	0.112559	-1.2598	-2.69584	-0.801167	-2.36198	0.460857	-0.230847	0.16017	-0.0240872	-0.527087	-0.836541	-0.709386	-1.69762	-2.51165	-1.35305	-2.2973	0.532692
MgCH-2 (ChIH)	Phatr3_J10100	1.03763	0.200848	0.725774	0.589296	-1.28076	1.12529	-2.41902	0.925299	0.723359	0.177202	-0.039496	3.02393	0.244418	3.13812	0.946813	2.10126	1.58486	0.324248	0.846714	0.525314	0.680665	1.08706	-0.112288	-0.284975	-0.0165929	0.0534872	0.651204	1.05494	0.0536305	-0.709319	0.390576	-0.0354384	0.695077	0.643163	0.533161	0.598484	-0.256498	0.250188	-0.031275	-0.28632	1.13857	0.702906	1.51711	1.29731	0.593845	1.7016	1.81092	-0.459601
MgCH (ChlD)	Phatr3_J33017	-0.0797414	2.87872	0.294423	-0.325016	-1.77813	-0.29921	-1.52018	-2.76933	-1.4732	-1.75215	0.0878053	-0.305437	-0.08001	-0.0928331	-3.45778	0.0938864	-1.84182	-1.26816	-3.97181	-0.594832	-0.237595	0.421939	-0.604809	0.170043	0.00649173	-0.283416	-0.649289	-0.570586	-0.296684	0.104848	-0.145939	-0.0122432	-0.435333	-1.19108	-0.198018	-1.3731	0.916001	0.681791	0.363996	0.349387	-0.456769	-0.682985	-1.26007	-2.77214	-3.56503	-0.97477	-2.91744	-0.330851
MgPMT (MPoM)	Phatr3_J18872	-2.85805	1.11212	1.41969	-0.104987	-3.49301	-0.520968	-1.6675	-5.62458	-1.88674	-2.1017	0.105404	-0.102736	0.21994	-0.0483791	-3.46644	0.955809	-3.52984	-4.28238	-6.15685	0.123547	0.475572	0.544001	-0.115021	1.04406	0.0753167	-0.777755	-0.773323	-1.26897	-0.626565	-0.43684	-0.571645	-2.86317	0.0828108	-1.01618	0.0954356	-1.22607	0.303493	-0.302769	0.0638399	-0.593135	-0.586548	-0.787687	-1.3769	-3.63119	-2.68571	-1.34291	-4.10143	1.51164
PCR-1 (POR -1)	Phatr3_J12155	-0.586984	0.763937	0.0967463	-0.461717	-1.28322	-0.614166	0.593639	-0.889934	-0.638694	-0.536557	-0.076538	-0.672439	0.195376	0.408184	-1.07752	-0.0524107	-0.932413	-0.787311	-1.44704	-0.469245	-0.216701	-0.23235	-0.735182	0.433598	-0.0637408	0.126458	0.0224652	-0.0721752	-0.0755033	-0.620698	-0.245879	-0.0388808	-0.264961	-0.279257	-0.140735	-0.792267	0.0581864	0.593911	-0.460034	0.0926778	-0.614263	-1.06577	-1.54869	-1.17515	-0.547593	-1.25633	-0.842408	-1.16745
PCR-2 (POR-2)	Phatr3_J43164	-1.25147	-0.499338	0.148064	-1.30603	-1.78005	-1.22188	-3.06869	-2.41864	-1.41231	-1.69204	-0.35909	3.13788	0.344441	-0.114735	-0.718284	3.32242	-2.89532	-1.60397	-1.91087	0.439264	0.596518	0.915091	0.300357	-0.237136	-0.153	-0.414133	-3.10609	-2.037	-0.142513	0.128111	0.215084	-0.271673	-0.276705	-0.745329	-0.263605	-0.954665	-0.178459	-0.330304	-0.36168	-0.249154	1.66788	1.91038	2.28197	-0.152453	0.0363392	1.74867	-2.18068	2.64183
CBR	Phatr3_EG02076	-1.82526	1.02646	1.26658	-0.0233215	-2.79902	-0.370604	-0.981738	-2.82115	-1.61567	-1.90697	0.0499336	0.443019	-0.0914128	-0.274017	-3.34512	0.593355	-3.07968	-3.43504	-4.23098	0.0901643	0.359869	0.491578	-0.703779	0.466203	-0.0896807	-0.251474	-0.588929	-0.646553	-0.569486	-0.329278	-0.171051	0.0721616	0.304262	-0.675991	0.358609	-1.12318	1.02699	-0.594012	0.0058912	-0.427002	-0.14903	-0.116476	-0.365593	-2.94712	-2.76571	-0.431547	-2.81971	0.834275
DVR (DPAR)	Phatr3_J30690	-1.28674	3.01543	1.4692	-0.183122	-3.78689	0.078102	-2.21711	-2.93364	-0.978493	-1.59359	0.0220839	1.36474	0.929537	0.576122	-2.56257	1.40827	-3.29413	-3.9633	-4.5582	0.287282	0.431493	0.387412	-0.321782	0.0554292	0.0196461	-0.571691	-0.561442	-0.740015	-0.143716	-0.351556	0.0934141	0.811964	0.123397	-0.629093	-0.191443	-1.23775	0.35591	0.235343	-0.209608	0.281345	-0.210854	-0.673153	-1.06307	-1.78069	-0.605164	-0.639272	-2.20243	0.984081
CSYN (ChlS)	Phatr3_J12807	-0.0444571	3.58375	1.14624	0.188597	-3.26785	0.934987	-2.07408	-4.46381	-1.21466	-1.84186	0.455364	-0.011103	0.153865	-0.258022	-3.56481	0.245352	-1.28046	-1.80971	-5.21932	-0.109817	0.123148	1.2627	0.421927	0.843065	0.101897	-0.279567	-0.172846	-0.507673	-0.45515	-0.190242	-0.134378	-0.208268	-0.309931	-1.27138	-0.39094	-1.35424	0.677995	0.398388	0.463076	-0.175124	0.330282	0.0026552	-0.677831	-2.45359	-3.5079	-0.466429	-3.3782	0.519736
[truncated: 233 more columns]

## Sheet: 4RNA-seq Expression Correlation
Symbol	Corrl to UROD1	Corrl to UROD2	Corrl to UROD3	Corrl to CPOX1	Corrl to CPOX2	Corrl to CPOX3	Corrl to CPOX-ind	GeneID	Pi_depleted_4d_log2FC	Pi_depleted_8d_log2FC	KD_NR21_Ndeplete_log2FC	KD_NR21_Nreplete_log2FC	N_deplete_279965_log2FC	Nocodazole_H20_log2FC	Dark_H8_log2FC	NoNitrate_H20_log2FC	NoNitrate_H4_log2FC	NoNitrate_H8_log2FC	NoPhosphate_H36_log2FC	NR_KO_d10_log2FC	NR_KO_Nfree_T0_log2FC	NR_KO_NH4_T0_log2FC	NR_KO_T1_log2FC	NR_KO_T132_log2FC	NR_KO_T18_log2FC	NR_KO_T18_II_log2FC	NR_KO_T3_log2FC	NR_KO_T36_log2FC	NR_KO_T60_log2FC	NR_KO_T84_log2FC	Exp_coculture_log2FC	Stat_coculture_log2FC	HighCO2_Dark_log2FC	HighCO2_Light_log2FC	LowCO2_Dark_log2FC	LowCO2_Light_log2FC	GSA_log2FC	MSX_log2FC	Rapa_log2FC	GrazingStress_log2FC	AOX_C5EARLY_log2FC	AOX_C5LATE_log2FC	AOX_C9EARLY_log2FC	AOX_C9LATE_log2FC	Na1_BlueLight_log2FC	Na1_dark_log2FC	Ta3_BlueLight_log2FC	Ta3_dark_log2FC	NR_KO14_114h_log2FC
UROD1	1	0.884952	0.912114	0.435486	0.387616	0.816062	-0.105601	Phatr3_J19188	-2.43077	2.00635	1.03373	-0.182902	-2.6532	0.710604	-0.785981	-3.81373	-2.0139	-2.3628	0.0259478	0.0919363	0.24865	0.17627	-4.19596	0.591652	-2.70871	-2.88677	-3.60905	0.740122	0.748388	1.40042	-0.475298	0.415672	0.150906	0.281796	0.144501	-0.296164	-0.462679	-0.347644	-0.548502	-0.360666	0.475167	-0.625688	0.310286	-0.873125	1.0934	1.43134	0.219394	0.909499	0.85994
UROD2	0.884952	1	0.896593	0.319592	0.318534	0.88547	-0.0954927	Phatr3_J20757	-1.06946	1.83827	0.692232	0.0396177	-1.41167	-0.528526	-0.275097	-3.11642	-1.14544	-1.10428	0.117845	-0.865864	0.114935	0.208863	-3.72769	0.0208312	-1.45599	-1.73077	-4.20218	-0.712764	-0.242226	0.682545	-0.280781	0.917996	-0.119567	-0.460976	-0.680748	-0.49984	-0.336681	-0.525121	-0.62528	0.187152	-0.397618	-1.64899	0.63975	-0.775881	-0.93454	-0.568841	-0.548657	-1.13767	-0.218602
UROD3	0.912114	0.896593	1	0.509852	0.382203	0.888379	-0.0411079	Phatr3_J16140	-1.77852	1.2484	1.86728	-0.623775	-4.68356	1.1506	-1.67466	-4.90574	-1.6905	-2.2162	-0.181547	-0.604662	0.422732	0.17501	-3.33329	0.362721	-1.96113	-2.27237	-5.04903	-0.278675	0.0223291	1.54643	-0.655109	0.964592	0.0221753	-0.72744	-0.430718	-0.990772	-0.290795	-0.134615	0.220168	-0.389208	-0.477398	-0.999322	-0.180374	-1.47336	0.134285	0.2822	-0.59271	-0.270289	-0.229079
CPOX1	0.435486	0.319592	0.509852	1	0.142302	0.411649	0.122094	Phatr3_J10640	-1.52116	-0.383309	2.67345	0.262505	-3.29336	3.1091	-3.23106	-3.28156	-2.19784	-3.83091	1.06655	5.17681	1.39421	-3.96928	-0.42127	4.99388	-3.75814	-3.43047	2.53087	0.499072	1.30157	3.20768	-2.50088		0.332251	-0.732409	-3.10079	-3.60752	-2.70221	0.0190674	-0.21584	0.0722485	-1.46307	-1.80066	-1.06321	-1.60102	-1.04471	3.75084	1.74795	3.51233	0.178388
CPOX2	0.387616	0.318534	0.382203	0.142302	1	0.21269	0.187595	Phatr3_J12186	-2.0086	-0.866498	0.737465	-0.136301	-2.13261	-1.00524	1.06602	-0.935468	-0.96504	-0.717885	-0.346188	-0.194274	0.430937	0.00657405	-0.238375	-0.199085	-0.931904	-0.462022	-1.71712	-0.220247	-0.143682	0.238815	-0.686338	0.389623	0.130383	-0.890226	-0.500137	-1.51379	0.798292	0.132145	0.0949447	0.312195	0.761444	0.781733	0.210375	0.277218	0.846517	0.345217	0.188004	0.216576	-1.02367
CPOX3	0.816062	0.88547	0.888379	0.411649	0.21269	1	-0.168485	Phatr3_J15068	-0.238585	1.86593	0.76103	-0.374852	-2.82651	0.859021	-1.79797	-1.78209	-0.556231	-0.829136	0.13984	0.330226	-0.283352	0.162458	-1.47026	0.523377	-1.65437	-1.76849	-2.34833	-0.43924	-0.00566371	0.27627	-0.323412	0.456272	0.0837812	-0.125099	-0.426931	-0.330382	-0.694538	-0.435495	-0.378948	0.186714	-0.206166	-0.457181	0.28087	-0.401941	0.573277	-1.21301	-0.015934	-1.09831	-0.398754
CPOX-ind	-0.105601	-0.0954927	-0.0411079	0.122094	0.187595	-0.168485	1	Phatr3_J51528	-1.82021	-1.50969	-0.0218051	0.400704	0.328659	-0.904748	0.991598	0.190086	-0.128496	0.331616	-0.396963	0.648839	0.111609	0.711564	-0.615685	0.268637	0.223013	0.0686686	-0.115614	-0.1151	0.425943	0.383939	0.0153046	-0.122818	-0.0432951	-0.502706	-0.591638	-0.863717	1.00525	0.248534	-0.0925591	-0.0807842	-0.049375	0.107834	-0.352914	-0.244301	-0.211362	0.090898	-0.105221	-0.158906	0.567302
	Corrl to UROD1	Corrl to UROD2	Corrl to UROD3	Corrl to CPOX1	Corrl to CPOX2	Corrl to CPOX3	Corrl to CPOX-ind
GluRS1	0.369277	0.299118	0.285801	-0.0609056	0.61387	0.196638	-0.254683	Phatr3_J51430	-0.916205	-0.263402	0.307162	0.00270192	-0.516656	-0.0465901	0.154741	-0.680301	-0.570512	-0.52316	-0.425367	-0.369395	-0.220087	-0.756003	-0.748782	-0.526414	-0.0249582	0.452201	-0.831848	0.0269387	-0.298628	-0.433811	0.154956	-0.110454	0.0640456	1.18456	-0.414424	0.5652	-0.638887	0.42048969023464394	0.0354795	0.0699289	0.342639	0.16378	0.048895	-0.286301	0.711837	0.22758430048962197	0.571271	0.311657	-0.517199
GluRS2	0.837384	0.858744	0.863106	0.52085	0.386672	0.757933	-0.0321918	Phatr3_EG02218	-1.54181	0.490165	0.632537	-0.234314	-2.05686	0.31214862634847196	-1.32602	-2.18292	-1.32837	-1.46641	0.0270407	0.3996185420127629	0.533885	-0.211624	-3.27004	0.6279948261977071	-1.53657	-1.24479	-3.23379	-0.328363	0.24955	1.00579	-0.436815	0.513939	0.0311065	-0.767072	-0.902386	-1.33155	-0.106448	0.17094347443295496	0.0807253	-0.0181588	-0.290222	-1.76971	-0.194138	-1.66532	0.639097	0.9990857695591441	0.0828314	-0.578606	-0.100065
GTR	0.574252	0.685523	0.636889	0.327039	0.418087	0.712837	0.0972877	Phatr3_J54134	-2.56736	0.811852	0.213327	-0.63931	-1.28797	0.713309	0.106232	-0.590953	-0.243495	-0.476674	0.214997	-0.947963	-0.355824	-0.0363532	-0.984907	-0.395723	-0.648104	-0.947676	-1.484	-0.634805	-0.408485	-0.462709	-0.466094	-0.0216604	0.0213298	0.0118242	0.15804829987130498	0.207898	-0.339972	-0.490957	-0.2826	0.383902	-0.195795	-0.721227	-0.00411213	-0.861836	0.473435	0.26019	0.19971727538508802	0.263951	-1.25518
GSA-AT	0.794873	0.798973	0.779048	0.393005	0.24246	0.751615	0.072659	Phatr3_J36347	-0.608712	2.96848	1.24803	-0.305896	-3.59674	0.0273021	-0.276881	-1.88971	-1.14868	-1.2913	0.0736904	0.429692	0.531571	-0.0764481	-2.87199	0.668397	-0.603233	-1.1634	-2.53839	-0.321216	-0.0162493	0.337625	0.0522871	0.249749	0.162257	-0.495959	-0.557962	-1.20676	-0.637526	-0.102019	-0.428991	0.335133	-1.05134	-2.03674	-0.173896	-1.77642	0.436472	0.631074	0.2042	1.36857	0.927546
ALAD	0.88546	0.773479	0.849667	0.535345	0.236084	0.716651	0.00113755	Phatr3_J41746	-0.756441	1.35469	1.4636	-0.253668	-3.40605	-0.239249	-1.76691	-5.10139	-2.2296	-2.70179	0.270378	0.634904	0.120659	-0.571065	-4.48729	0.928634	-3.61457	-3.42088	-5.12279	0.521352	1.19046	1.39067	-0.727056	0.266305	0.367889	-0.0658974	-0.597235	-1.37268	-0.718599	-0.444132	-0.799254	-0.113068	-0.312328	-1.92842	-0.366655	-2.12126	1.2822	1.18017	0.540586	-0.628089	1.43162
PBGD	0.870982	0.841491	0.844789	0.565119	0.276994	0.793777	-0.0462301	Phatr3_J51811	-1.517	2.089	0.631952	-0.415701	-1.9063	-0.354324	-1.05854	-4.26385	-1.75422	-1.95587	0.26195	0.00259906	-0.260311	-0.00416214	-2.56336	0.860528	-2.63612	-2.02737	-2.14746	0.873578	0.893617	0.952884	-0.543654	0.563169	0.223473	-0.0437037	-0.247503	-0.549107	-1.1073	-0.90651	-1.51875	-0.136191	-0.318852	-1.01653	0.156429	-1.31503	0.24091	1.12769	-0.257995	-0.912198	-0.180662
UROS	0.63671	0.549837	0.643571	0.26412	0.0940883	0.593453	-0.161165	Phatr3_J44610	0.139252	2.1759	0.6934	0.0551276	-1.75384	0.63205	-0.817905	-0.436671	-0.812353	-1.19498	0.0118395	-0.420745	0.14593	2.93061	-1.26397	0.195471	-0.134778	-0.00578904	-0.429435	0.423441	0.698704	0.74379	0.0713008	-0.0374092	0.118763	1.32644	1.16044	1.77703	-0.690683	-1.62323	-0.748346	-0.145871	-0.100083	-0.898244	-0.80288	-1.53737	0.732857	0.386338	0.152485	0.407724	-0.137746
UROD1	1	0.884952	0.912114	0.435486	0.387616	0.816062	-0.105601	Phatr3_J19188	-2.43077	2.00635	1.03373	-0.182902	-2.6532	0.710604	-0.785981	-3.81373	-2.0139	-2.3628	0.0259478	0.0919363	0.24865	0.17627	-4.19596	0.591652	-2.70871	-2.88677	-3.60905	0.740122	0.748388	1.40042	-0.475298	0.415672	0.150906	0.281796	0.144501	-0.296164	-0.462679	-0.347644	-0.548502	-0.360666	0.475167	-0.625688	0.310286	-0.873125	1.0934	1.43134	0.219394	0.909499	0.85994
UROD2	0.884952	1	0.896593	0.319592	0.318534	0.88547	-0.0954927	Phatr3_J20757	-1.06946	1.83827	0.692232	0.0396177	-1.41167	-0.528526	-0.275097	-3.11642	-1.14544	-1.10428	0.117845	-0.865864	0.114935	0.208863	-3.72769	0.0208312	-1.45599	-1.73077	-4.20218	-0.712764	-0.242226	0.682545	-0.280781	0.917996	-0.119567	-0.460976	-0.680748	-0.49984	-0.336681	-0.525121	-0.62528	0.187152	-0.397618	-1.64899	0.63975	-0.775881	-0.93454	-0.568841	-0.548657	-1.13767	-0.218602
UROD3	0.912114	0.896593	1	0.509852	0.382203	0.888379	-0.0411079	Phatr3_J16140	-1.77852	1.2484	1.86728	-0.623775	-4.68356	1.1506	-1.67466	-4.90574	-1.6905	-2.2162	-0.181547	-0.604662	0.422732	0.17501	-3.33329	0.362721	-1.96113	-2.27237	-5.04903	-0.278675	0.0223291	1.54643	-0.655109	0.964592	0.0221753	-0.72744	-0.430718	-0.990772	-0.290795	-0.134615	0.220168	-0.389208	-0.477398	-0.999322	-0.180374	-1.47336	0.134285	0.2822	-0.59271	-0.270289	-0.229079
CPOX1	0.435486	0.319592	0.509852	1	0.142302	0.411649	0.122094	Phatr3_J10640	-1.52116	-0.383309	2.67345	0.262505	-3.29336	3.1091	-3.23106	-3.28156	-2.19784	-3.83091	1.06655	5.17681	1.39421	-3.96928	-0.42127	4.99388	-3.75814	-3.43047	2.53087	0.499072	1.30157	3.20768	-2.50088		0.332251	-0.732409	-3.10079	-3.60752	-2.70221	0.0190674	-0.21584	0.0722485	-1.46307	-1.80066	-1.06321	-1.60102	-1.04471	3.75084	1.74795	3.51233	0.178388
CPOX2	0.387616	0.318534	0.382203	0.142302	1	0.21269	0.187595	Phatr3_J12186	-2.0086	-0.866498	0.737465	-0.136301	-2.13261	-1.00524	1.06602	-0.935468	-0.96504	-0.717885	-0.346188	-0.194274	0.430937	0.00657405	-0.238375	-0.199085	-0.931904	-0.462022	-1.71712	-0.220247	-0.143682	0.238815	-0.686338	0.389623	0.130383	-0.890226	-0.500137	-1.51379	0.798292	0.132145	0.0949447	0.312195	0.761444	0.781733	0.210375	0.277218	0.846517	0.345217	0.188004	0.216576	-1.02367
CPOX3	0.816062	0.88547	0.888379	0.411649	0.21269	1	-0.168485	Phatr3_J15068	-0.238585	1.86593	0.76103	-0.374852	-2.82651	0.859021	-1.79797	-1.78209	-0.556231	-0.829136	0.13984	0.330226	-0.283352	0.162458	-1.47026	0.523377	-1.65437	-1.76849	-2.34833	-0.43924	-0.00566371	0.27627	-0.323412	0.456272	0.0837812	-0.125099	-0.426931	-0.330382	-0.694538	-0.435495	-0.378948	0.186714	-0.206166	-0.457181	0.28087	-0.401941	0.573277	-1.21301	-0.015934	-1.09831	-0.398754
CPOX-ind	-0.105601	-0.0954927	-0.0411079	0.122094	0.187595	-0.168485	1	Phatr3_J51528	-1.82021	-1.50969	-0.0218051	0.400704	0.328659	-0.904748	0.991598	0.190086	-0.128496	0.331616	-0.396963	0.648839	0.111609	0.711564	-0.615685	0.268637	0.223013	0.0686686	-0.115614	-0.1151	0.425943	0.383939	0.0153046	-0.122818	-0.0432951	-0.502706	-0.591638	-0.863717	1.00525	0.248534	-0.0925591	-0.0807842	-0.049375	0.107834	-0.352914	-0.244301	-0.211362	0.090898	-0.105221	-0.158906	0.567302
PPOX	0.726454	0.766878	0.709247	0.571704	0.211705	0.72143	0.0441692	Phatr3_J31109	-1.28184	1.53336	0.0992425	-0.272811	0.160383	-0.255258	-1.31642	-2.24543	-1.10448	-1.50671	0.235562	-0.312468	0.259338	0.237654	-2.06483	-0.00763262	-2.27235	-1.76621	-0.951046	-0.255394	-0.38603	-0.0472101	-0.388763	0.098106	-0.0650302	-0.607485	-0.60058	-0.915677	-0.499809	-0.416275	-0.22501	0.0501412	-0.329389	-1.06712	-0.393423	-1.24751	0.590372	-0.0721772	0.219233	0.409335	-0.443986
FeCH	0.0142697	0.0031848	-0.0242595	-0.385244	-0.147822	-0.00846832	-0.0418819	Phatr3_J26952	-0.198346	0.529607	0.0744369	0.256621	0.0724014	0.2291	-0.0629195	-0.110244	0.0204192	0.0708864	-0.128276	-0.747029	0.145674	-0.0772325	0.0299701	-0.336657	0.754699	0.899838	0.363252	0.519312	0.265043	-0.0558929	0.459736	-0.27836	-0.110112	0.960226	0.739736	1.32346	0.260015	0.172377	0.128131	-0.2129	-0.234333	0.289417	-0.301017	-0.145815	0.165729	-0.56257	-0.136808	-0.523231	0.399214
MgCH-1 (ChIH)	0.867685	0.877791	0.908592	0.438491	0.271069	0.865035	-0.0852192	Phatr3_J13265	-1.3873	1.72347	0.964295	-0.316477	-2.44944	1.5586	-1.06862	-3.62754	-1.16343	-1.50409	0.0221506	0.110957	0.240276	0.357794	-2.31286	0.233389	-1.91157	-2.23567	-3.34823	-0.416385	-0.185187	0.731585	0.0270529	0.186051	-0.000628481	0.881046	1.02927	1.32365	-0.074782	0.301532	0.0871603	0.112559	-1.2598	-2.69584	-0.801167	-2.36198	0.460857	-0.230847	0.16017	-0.0240872	-0.527087
MgCH-2 (ChIH)	-0.144332	-0.219157	-0.0367346	0.0242923	-0.156079	-0.0321027	0.172598	Phatr3_J10100	1.03763	0.200848	0.725774	0.589296	-1.28076	1.12529	-2.41902	0.925299	0.723359	0.177202	-0.039496	3.02393	0.244418	3.13812	0.946813	2.10126	1.58486	0.324248	0.846714	0.525314	0.680665	1.08706	-0.112288	-0.284975	-0.0165929	0.0534872	0.651204	1.05494	0.0536305	-0.709319	0.390576	-0.0354384	0.695077	0.643163	0.533161	0.598484	-0.256498	0.250188	-0.031275	-0.28632	1.13857
MgCH (ChlD)	0.889572	0.916426	0.877485	0.39238	0.328669	0.858336	-0.207598	Phatr3_J33017	-0.0797414	2.87872	0.294423	-0.325016	-1.77813	-0.29921	-1.52018	-2.76933	-1.4732	-1.75215	0.0878053	-0.305437	-0.08001	-0.0928331	-3.45778	0.0938864	-1.84182	-1.26816	-3.97181	-0.594832	-0.237595	0.421939	-0.604809	0.170043	0.00649173	-0.283416	-0.649289	-0.570586	-0.296684	0.104848	-0.145939	-0.0122432	-0.435333	-1.19108	-0.198018	-1.3731	0.916001	0.681791	0.363996	0.349387	-0.456769
MgPMT (MPoM)	0.914377	0.880753	0.935994	0.481348	0.375072	0.852724	-0.0542189	Phatr3_J18872	-2.85805	1.11212	1.41969	-0.104987	-3.49301	-0.520968	-1.6675	-5.62458	-1.88674	-2.1017	0.105404	-0.102736	0.21994	-0.0483791	-3.46644	0.955809	-3.52984	-4.28238	-6.15685	0.123547	0.475572	0.544001	-0.115021	1.04406	0.0753167	-0.777755	-0.773323	-1.26897	-0.626565	-0.43684	-0.571645	-2.86317	0.0828108	-1.01618	0.0954356	-1.22607	0.303493	-0.302769	0.0638399	-0.593135	-0.586548
PCR-1 (POR -1)	0.434034	0.513879	0.5814	0.511718	0.210164	0.521434	0.308406	Phatr3_J12155	-0.586984	0.763937	0.0967463	-0.461717	-1.28322	-0.614166	0.593639	-0.889934	-0.638694	-0.536557	-0.076538	-0.672439	0.195376	0.408184	-1.07752	-0.0524107	-0.932413	-0.787311	-1.44704	-0.469245	-0.216701	-0.23235	-0.735182	0.433598	-0.0637408	0.126458	0.0224652	-0.0721752	-0.0755033	-0.620698	-0.245879	-0.0388808	-0.264961	-0.279257	-0.140735	-0.792267	0.0581864	0.593911	-0.460034	0.0926778	-0.614263
PCR-2 (POR-2)	0.353395	0.181903	0.24588	0.325521	0.108065	0.163294	0.213547	Phatr3_J43164	-1.25147	-0.499338	0.148064	-1.30603	-1.78005	-1.22188	-3.06869	-2.41864	-1.41231	-1.69204	-0.35909	3.13788	0.344441	-0.114735	-0.718284	3.32242	-2.89532	-1.60397	-1.91087	0.439264	0.596518	0.915091	0.300357	-0.237136	-0.153	-0.414133	-3.10609	-2.037	-0.142513	0.128111	0.215084	-0.271673	-0.276705	-0.745329	-0.263605	-0.954665	-0.178459	-0.330304	-0.36168	-0.249154	1.66788
CBR	0.930646	0.891149	0.908264	0.482477	0.358329	0.855996	-0.0927786	Phatr3_EG02076	-1.82526	1.02646	1.26658	-0.0233215	-2.79902	-0.370604	-0.981738	-2.82115	-1.61567	-1.90697	0.0499336	0.443019	-0.0914128	-0.274017	-3.34512	0.593355	-3.07968	-3.43504	-4.23098	0.0901643	0.359869	0.491578	-0.703779	0.466203	-0.0896807	-0.251474	-0.588929	-0.646553	-0.569486	-0.329278	-0.171051	0.0721616	0.304262	-0.675991	0.358609	-1.12318	1.02699	-0.594012	0.0058912	-0.427002	-0.14903
DVR (DPAR)	0.859283	0.847377	0.852124	0.444882	0.449868	0.843503	-0.0513492	Phatr3_J30690	-1.28674	3.01543	1.4692	-0.183122	-3.78689	0.078102	-2.21711	-2.93364	-0.978493	-1.59359	0.0220839	1.36474	0.929537	0.576122	-2.56257	1.40827	-3.29413	-3.9633	-4.5582	0.287282	0.431493	0.387412	-0.321782	0.0554292	0.0196461	-0.571691	-0.561442	-0.740015	-0.143716	-0.351556	0.0934141	0.811964	0.123397	-0.629093	-0.191443	-1.23775	0.35591	0.235343	-0.209608	0.281345	-0.210854
CSYN (ChlS)	0.899043	0.89686	0.921825	0.402705	0.227373	0.874808	-0.168829	Phatr3_J12807	-0.0444571	3.58375	1.14624	0.188597	-3.26785	0.934987	-2.07408	-4.46381	-1.21466	-1.84186	0.455364	-0.011103	0.153865	-0.258022	-3.56481	0.245352	-1.28046	-1.80971	-5.21932	-0.109817	0.123148	1.2627	0.421927	0.843065	0.101897	-0.279567	-0.172846	-0.507673	-0.45515	-0.190242	-0.134378	-0.208268	-0.309931	-1.27138	-0.39094	-1.35424	0.677995	0.398388	0.463076	-0.175124	0.330282
[truncated: 29 more columns]

## Sheet: 5. Microarray Correlation
Symbol	Corrl to UROD1	Corrl to UROD2	Corrl to UROD3	Corrl to CPOX1	Corrl to CPOX2	Corrl to CPOX3	Corrl to CPOX-ind	GeneID	DiatomPortal no.	GSE12015_Si_free_11v18_1	GSE12015_Si_free_11v18_2	GSE12015_Si_free_22v19_1	GSE12015_Si_free_22v19_2	GSE12015_Si_free_23v20_1	GSE12015_Si_free_23v20_2	GSE17237_highlight_30min_1	GSE17237_highlight_30min_2	GSE17237_highlight_30min_3	GSE17237_highlight_3hr_1	GSE17237_highlight_3hr_2	GSE17237_highlight_3hr_3	GSE17237_highlight_6hr_1	GSE17237_highlight_6hr_2	GSE17237_highlight_6hr_3	GSE17237_highlight_12hr_1	GSE17237_highlight_12hr_2	GSE17237_highlight_12hr_3	GSE17237_highlight_24hr_1	GSE17237_highlight_24hr_3	GSE17237_highlight_24hr_3.1	GSE17237_highlight_48hr_1	GSE17237_highlight_48hr_2	GSE17237_highlight_48hr_3	GSE31131_Cadmium_0.12mg_1	GSE31131_Cadmium_0.12mg_2	GSE31131_Cadmium_0.12mg_3	GSE31131_Cadmium_1.2mg_1	GSE31131_Cadmium_1.2mg_2	GSE31131_Cadmium_1.2mg_3	GSE42039_Dark_treated_48h_1	GSE42039_Dark_treated_48h_2	GSE42039_Dark_treated_48h_3	GSE42039_light_0.5h_1	GSE42039_light_0.5h_2	GSE42039_light_0.5h_3	GSE42039_light_6h_1	GSE42039_light_6h_2	GSE42039_light_6h_3	GSE42039_light_24h_1
UROD1	1	0.111962	0.435017	0.29713	0.0259834	0.403872	0.0465104	Phatr3_J19188	19188	-0.062	NA	0.358	0.681	NA	-0.5735	-0.050925	0.195315	NA	-1.53701	0.02193	0.508907	0.146745	-0.025005	0.34856	0.319537	0.35566	0.80259	0.86339	0.53285	0.84657	0.21345	0.35461	0.48132	NA	NA	NA	NA	NA	NA	-0.867274	-0.870867	-0.867274	-0.810966	-0.863689	-0.743538	-0.0712421	-0.18517	-0.558323	1.31694
UROD2	0.111962	1	0.844649	0.69518	0.401911	0.862286	-0.0442981	Phatr3_J20757	20757	-0.05725	-0.2095	-0.3885	-0.29325	-0.0515	0.15575	-1.75426	-4.85864	-2.93267	-2.06813	0.200258	0.697318	0.08329	-0.916475	0.382933	0.266383	-1.40789	0.312485	1.1028	1.28374	0.85029	0.40963	0.7425	0.514548	-0.408317	0.13425	-0.0638225	-0.20553	-0.0174975	0.0894575	-5.39283	-5.44043	-5.32318	-0.0471288	0.0870809	0.115821	0.411375	0.725292	0.670694	-0.171912
UROD3	0.435017	0.844649	1	0.615222	0.30141	0.959397	0.153878	Phatr3_J16140	16140	-0.201	-0.159	-0.1395	-0.304	0.0315	0.5705	-1.93826	-5.64789	-3.36821	-1.92027	0.405725	0.5	0.10535	-1.34644	-0.12975	0.24586	-1.24971	-0.111685	1.09424	0.8675	0.469355	0.72012	-0.115495	-0.19762	-0.425135	-0.060125	-0.068795	-0.07858	-0.29163	0.04155	-6.01884	-5.97552	-6.01007	-3.29159	-3.36447	-3.34573	1.3609	1.3011	1.18638	0.3892
CPOX1	0.29713	0.69518	0.615222	1	0.0970334	0.60896	-0.159791	Phatr3_J10640	10640	0.298	0.402	-1.9424	-2.4794	-0.3648	-0.4738	-0.33055	-1.26629	-1.21362	-1.75377	-0.815592	1.10982	0.432603	-0.348635	-0.50474	0.18169	-0.58353	1.20057	2.06848	1.19792	1.55422	2.28851	1.462	1.07186	0.17792	-0.37249	-0.35822	NA	NA	NA	-2.79481	-2.70992	-2.74703	-0.614666	-0.662615	-0.748209	0.516881	0.969224	0.983101	-0.395339
CPOX2	0.0259834	0.401911	0.30141	0.0970334	1	0.252655	0.319589	Phatr3_J12186	12186	0.300333	0.248333	-0.0703333	-0.0136667	0.109	0.225333	0.419647	0.0666867	0.51152	-1.58586	-0.21054	-0.42633	-0.06037	-1.4717	-0.80407	-0.793067	-1.57415	0.151217	-0.332643	0.19528	-0.336083	0.3022	-0.326117	-0.106357	0.14669	0.08581	0.180203	0.05071	0.0232767	-0.0811167	-1.25891	-1.37503	-1.32667	0.154224	0.168372	0.0103097	0.324382	0.333069	0.512716	-0.602277
CPOX3	0.403872	0.862286	0.959397	0.60896	0.252655	1	0.0249071	Phatr3_J15068	15068	0.0552	0.0256	-0.0952	-0.3354	-0.26	0.2506	-1.42663	-4.43601	-3.28329	-1.05446	0.708856	1.07733	0.276958	-0.670602	0.502068	0.499262	-0.764112	0.42808	0.946724	0.85018	0.358444	0.736154	0.35767	0.470408	-0.6099	-0.34503	-0.190672	-0.321396	-0.039164	-0.269006	-6.07449	-6.13559	-6.09012	-2.03041	-2.09095	-2.2916	1.2159	1.12368	1.18469	0.405092
CPOX-ind	0.0465104	-0.0442981	0.153878	-0.159791	0.319589	0.0249071	1	Phatr3_J51528	51528	0.5805	0.1355	0.219	0.218	-0.0355	-0.042	-0.057555	-0.015805	-1.53196	-0.880365	0.559065	0.23502	-0.07483	-0.906985	-0.65633	-0.81687	-1.80035	0.24451	-1.17787	-0.77563	-1.20305	-0.77789	-0.15266	-0.916145	0.02586	0.32655	0.191275	0.579095	0.215225	0.407605	0.865795	0.879001	0.838083	-1.16083	-1.11677	-0.995468	0.134005	0.290104	-0.0367753	-0.705811
	Corrl to UROD1	Corrl to UROD2	Corrl to UROD3	Corrl to CPOX1	Corrl to CPOX2	Corrl to CPOX3	Corrl to CPOX-ind
GluRS1	-0.0837973	0.288139	-0.0690468	0.0927531	0.210601	0.0807088	-0.513964	Phatr3_J51430	51430	0.0054	-0.1262	-0.1674	-0.3732	0.21	0.1216	1.09512	-0.287122	0.366124	-0.660162	0.688698	0.40388	0.85089	-0.91598	0.735146	1.33026	0.574788	0.604188	0.978744	0.87727	1.12841	0.38768	0.52774	0.571496	-0.261424	-0.070434	-0.071562	-0.242376	-0.3105	-0.128508	-1.78022	-1.80473	-1.84178	1.05404	0.842173	1.1034	-0.319275	-0.399593	-0.0840193	0.221958
GluRS2	#DIV/0!	#DIV/0!	#DIV/0!	#DIV/0!	#DIV/0!	#DIV/0!	#DIV/0!	Phatr3_EG02218	NA	NA	NA	NA	NA	NA	NA	NA	NA	NA	NA	NA	NA	NA	NA	NA	NA	NA	NA	NA	NA	NA	NA	NA	NA	NA	NA	NA	NA	NA	NA	NA	NA	NA	NA	NA	NA	NA	NA	NA	NA
GTR	-0.156897	0.83304	0.619651	0.450533	0.377877	0.671143	0.0904652	Phatr3_J54134	54134	0.131	0.145	0.166	0	-0.1335	0.018	-0.07833	-1.89518	-2.01971	0.09623	1.39464	1.41237	0.3691	-0.22196	0.63947	0.29596	-0.74864	0.30978	0.318445	-0.02609	-0.056605	-0.177985	0.223925	-0.139565	-0.280175	0.12445	0.012045	0.253095	0.01651	0.141455	-2.37683	-2.17769	-2.22228	0.063158	0.263234	-0.0721134	-0.0403647	0.108371	0.516742	-0.57491
GSA-AT	0.336554	0.929789	0.939747	0.729244	0.37673	0.96426	-0.00932994	Phatr3_J36347	36347	0.4724	0.38	0.282	-0.2028	0.0508	0.6648	-0.827792	-3.77736	-2.50844	-2.34874	0.253966	0.310644	0.252802	-1.17488	0.051526	0.291622	-0.199634	0.36629	0.985422	1.21198	0.85502	0.765522	0.51042	0.882836	-0.48754	0.238492	0.023562	-0.353244	0.052024	0.130398	-5.49402	-5.54094	-5.67336	-1.12229	-1.17669	-1.15522	1.02497	0.847238	1.16021	0.338592
ALAD	0.5124	0.785955	0.93016	0.71662	0.245554	0.915919	0.0582262	Phatr3_J41746	41746	0.179	-0.0058	-0.2844	-0.4128	-0.0382	0.3816	-2.3658	-6.86631	-2.62936	-4.15575	-0.683696	-0.070628	0.068716	-1.74849	-0.785594	-0.18761	-0.99665	0.267564	1.20439	1.48448	1.04239	1.07881	1.0067	0.770856	-0.32293	0.474302	0.008544	-0.568658	-0.571636	-0.2307	-6.6958	-6.73317	-6.7757	-4.21603	-4.26846	-4.19306	0.902044	0.616781	0.682304	0.176898
PBGD	0.28527	0.895938	0.900801	0.720193	0.275188	0.945176	-0.0243187	Phatr3_J51811	51811	0.2054	0.0508	-0.109	-0.329	0.0572	0.39	-2.41781	-6.87352	-3.22544	-2.55559	-0.538098	0.469292	0.501058	-1.17802	0.121892	0.262926	-0.842356	0.405894	0.90142	1.66177	0.758246	0.898928	0.561358	0.678134	-0.456098	0.212512	-0.116316	-0.396546	-0.202074	0.045178	-6.52694	-6.62309	-6.65371	-1.80531	-1.79946	-2.07441	1.01397	0.931538	1.16907	0.513644
UROS	-0.453108	0.55951	0.310261	0.320642	0.191789	0.323271	0.103631	Phatr3_J44610	44610	0.3396	0.3026	0.3646	0.1534	0.076	0.307	-0.904138	-1.93039	-2.12136	-0.366178	0.21479	0.584892	0.01131	-0.906738	-0.49527	-0.748242	-2.16834	-0.033056	-0.560696	-0.975768	-1.11826	-0.92989	-0.032518	-0.762054	-0.018634	0.13328	0.016944	0.14027	0.312808	0.38408	-0.397018	-0.356313	-0.17327	1.46684	1.43162	1.06655	0.961556	0.795595	1.10754	-0.485991
UROD1	1	0.111962	0.435017	0.29713	0.0259834	0.403872	0.0465104	Phatr3_J19188	19188	-0.062	NA	0.358	0.681	NA	-0.5735	-0.050925	0.195315	NA	-1.53701	0.02193	0.508907	0.146745	-0.025005	0.34856	0.319537	0.35566	0.80259	0.86339	0.53285	0.84657	0.21345	0.35461	0.48132	NA	NA	NA	NA	NA	NA	-0.867274	-0.870867	-0.867274	-0.810966	-0.863689	-0.743538	-0.0712421	-0.18517	-0.558323	1.31694
UROD2	0.111962	1	0.844649	0.69518	0.401911	0.862286	-0.0442981	Phatr3_J20757	20757	-0.05725	-0.2095	-0.3885	-0.29325	-0.0515	0.15575	-1.75426	-4.85864	-2.93267	-2.06813	0.200258	0.697318	0.08329	-0.916475	0.382933	0.266383	-1.40789	0.312485	1.1028	1.28374	0.85029	0.40963	0.7425	0.514548	-0.408317	0.13425	-0.0638225	-0.20553	-0.0174975	0.0894575	-5.39283	-5.44043	-5.32318	-0.0471288	0.0870809	0.115821	0.411375	0.725292	0.670694	-0.171912
UROD3	0.435017	0.844649	1	0.615964	0.30141	0.959333	0.153878	Phatr3_J16140	16140	-0.201	-0.159	-0.1395	-0.304	0.0315	0.5705	-1.93826	-5.64789	-3.36821	-1.92027	0.405725	0.5	0.10535	-1.34644	-0.12975	0.24586	-1.24971	-0.111685	1.09424	0.8675	0.469355	0.72012	-0.115495	-0.19762	-0.425135	-0.060125	-0.068795	-0.07858	-0.29163	0.04155	-6.01884	-5.97552	-6.01007	-3.29159	-3.36447	-3.34573	1.3609	1.3011	1.18638	0.3892
CPOX1	0.29713	0.69518	0.615964	1	0.0970334	0.611555	-0.159791	Phatr3_J10640	10640	0.298	0.402	-1.9424	-2.4794	-0.3648	-0.4738	-0.33055	-1.26629	-1.21362	-1.75377	-0.815592	1.10982	0.432603	-0.348635	-0.50474	0.18169	-0.58353	1.20057	2.06848	1.19792	1.55422	2.28851	1.462	1.07186	0.17792	-0.37249	-0.35822	NA	NA	NA	-2.79481	-2.70992	-2.74703	-0.614666	-0.662615	-0.748209	0.516881	0.969224	0.983101	-0.395339
CPOX2	0.0259834	0.401911	0.30141	0.0970334	1	0.252655	0.319589	Phatr3_J12186	12186	0.300333	0.248333	-0.0703333	-0.0136667	0.109	0.225333	0.419647	0.0666867	0.51152	-1.58586	-0.21054	-0.42633	-0.06037	-1.4717	-0.80407	-0.793067	-1.57415	0.151217	-0.332643	0.19528	-0.336083	0.3022	-0.326117	-0.106357	0.14669	0.08581	0.180203	0.05071	0.0232767	-0.0811167	-1.25891	-1.37503	-1.32667	0.154224	0.168372	0.0103097	0.324382	0.333069	0.512716	-0.602277
CPOX3	0.403872	0.862286	0.959333	0.611555	0.252655	1	0.0249071	Phatr3_J15068	15068	0.0552	0.0256	-0.0952	-0.3354	-0.26	0.2506	-1.42663	-4.43601	-3.28329	-1.05446	0.708856	1.07733	0.276958	-0.670602	0.502068	0.499262	-0.764112	0.42808	0.946724	0.85018	0.358444	0.736154	0.35767	0.470408	-0.6099	-0.34503	-0.190672	-0.321396	-0.039164	-0.269006	-6.07449	-6.13559	-6.09012	-2.03041	-2.09095	-2.2916	1.2159	1.12368	1.18469	0.405092
CPOX-ind	0.0465104	-0.0442981	0.153878	-0.159791	0.319589	0.0249071	1	Phatr3_J51528	51528	0.5805	0.1355	0.219	0.218	-0.0355	-0.042	-0.057555	-0.015805	-1.53196	-0.880365	0.559065	0.23502	-0.07483	-0.906985	-0.65633	-0.81687	-1.80035	0.24451	-1.17787	-0.77563	-1.20305	-0.77789	-0.15266	-0.916145	0.02586	0.32655	0.191275	0.579095	0.215225	0.407605	0.865795	0.879001	0.838083	-1.16083	-1.11677	-0.995468	0.134005	0.290104	-0.0367753	-0.705811
PPOX	0.333069	0.857031	0.842207	0.618305	0.254039	0.907863	-0.13157	Phatr3_J31109	31109	0.0144	-3.46945e-18	0.047	-0.132	0.0676	0.391	-1.30422	-4.10897	-3.25559	-1.49523	0.19594	0.6625	0.609952	-0.697078	0.18328	0.574824	-0.670912	0.39371	0.583662	0.486032	0.230158	0.444286	0.464996	0.31646	-0.284758	0.280042	-0.043414	-0.484902	0.078186	-0.26813	-5.37758	-5.347	-5.44369	-0.319503	-0.423567	-0.430335	0.957509	0.941657	0.330806	-0.264402
FeCH	-0.444475	-0.112203	-0.462954	-0.241405	-0.0201918	-0.375159	-0.293841	Phatr3_J26952	26952	0.1472	0.0438	0.106	-0.1206	-0.0224	0.0664	0.664834	0.313768	-0.039452	-0.0877	0.746112	0.155982	0.631644	-0.353078	0.179648	0.629702	0.003408	0.519042	0.20264	-0.057106	0.028528	-0.201458	0.201116	0.382014	-0.36754	0.099822	-0.19847	-0.222896	-0.05352	-0.133288	0.383476	0.279618	0.291245	1.03491	0.962588	0.856435	0.182446	0.212872	0.315786	0.642999
MgCH-1 (ChIH)	0.250825	0.916338	0.820006	0.680256	0.37321	0.849922	-0.145424	Phatr3_J13265	13265	0.0894	-0.0974	0.1632	0.03	-0.1062	0.4184	-0.806508	-4.04088	-2.09993	-1.34604	1.00735	1.50915	0.98743	-0.502096	1.28341	1.87608	0.313838	1.09137	2.08386	1.86968	1.39193	2.05232	1.57594	1.73566	-0.598604	-0.172112	-0.228372	-0.288304	-0.46822	-0.272558	-6.13184	-6.06033	-6.24349	-0.30479	-0.251719	0.0369845	1.4733	1.30871	1.95464	0.749236
MgCH-2 (ChIH)	-0.570864	-0.228751	-0.482557	-0.152099	-0.391432	-0.402364	-0.153401	Phatr3_J10100	10100	0.1876	-0.0186	-0.1354	0.138	0.1038	0.1774	-0.286666	-1.01282	-0.506894	0.390642	0.590408	0.72214	1.07269	-0.072654	0.18787	0.929716	0.415906	0.4735	0.067474	-0.242286	0.115854	0.518848	0.746382	0.566684	-0.100496	-0.375812	0.154208	0.105816	-0.224732	0.099058	1.41386	1.47197	1.4127	0.928653	0.779098	0.976223	0.502866	0.338082	0.773749	-0.0669874
MgCH (ChlD)	0.29024	0.924893	0.927856	0.652074	0.404256	0.937415	0.0395349	Phatr3_J33017	33017	-0.294	-0.345	-0.4035	-0.0465	-0.1835	0.3885	-1.03689	-3.69291	-2.79668	-0.999365	0.266975	0.5132	0.40645	-0.922615	0.28939	0.40748	-0.64437	-0.09218	0.545165	0.72817	0.50816	0.71462	0.009005	-0.366715	-0.047335	-0.306285	-0.0419	-0.211495	-0.320515	-0.292765	-5.65786	-5.51079	-5.6906	-1.51621	-1.67121	-1.80606	0.257751	0.397917	0.918497	-0.678195
MgPMT (MPoM)	0.500875	0.81473	0.971909	0.719317	0.30056	0.960909	0.107196	Phatr3_J18872	18872	0.0485	-0.0845	0.18775	0.12275	0.12075	0.29575	-2.14277	-5.26889	-3.153	-3.31756	-0.589747	0.0389025	0.265973	-1.12169	-0.54793	0.448997	-0.359223	0.37489	1.01564	1.14339	0.77986	1.08527	0.54379	0.58497	-0.0089625	0.168378	0.232215	0.07463	-0.271942	-0.148992	-6.60396	-6.4558	-6.44659	-3.27463	-3.2012	-3.31384	1.07229	1.38412	1.31168	0.253161
PCR-1 (POR -1)	0.0117801	0.652799	0.733348	0.524801	0.110532	0.675725	0.419885	Phatr3_J12155	12155	0.2895	0.049	0.1555	0.0305	0.0725	0.418	-0.485275	-1.74547	-1.72109	0.0617775	0.54779	0.781428	0.450113	-0.329965	0.421965	0.123698	-1.36499	0.313287	0.242797	0.132497	-0.176905	-0.285675	-0.00834	0.20567	-0.456033	0.295495	-0.253333	-0.697245	0.025805	-0.272547	-0.038515	0.115756	0.209937	-0.840781	-0.663933	-1.08868	0.308566	0.456487	0.274	-0.564791
PCR-2 (POR-2)	0.706643	0.305371	0.644316	0.432145	0.076889	0.643523	0.151057	Phatr3_J43164	43164	-0.2965	0.1445	-0.4385	-0.3435	0.2555	0.4145	0.121395	-1.14295	-1.7264	-1.31323	0.592495	0.52255	0.698285	-0.786385	0.195995	0.47691	0.16676	0.832385	0.667985	0.84603	0.726225	0.564885	0.811745	1.10762	-0.24088	0.339625	0.17808	-0.3769	-0.365985	-0.102925	-4.24294	-4.30088	-4.24294	-4.45026	-4.1231	-4.3368	0.530345	0.189392	0.331098	0.377558
CBR	NA	NA	NA	NA	NA	NA	NA	Phatr3_EG02076	NA	NA	NA	NA	NA	NA	NA	NA	NA	NA	NA	NA	NA	NA	NA	NA	NA	NA	NA	NA	NA	NA	NA	NA	NA	NA	NA	NA	NA	NA	NA	NA	NA	NA	NA	NA	NA	NA	NA	NA	NA
DVR (DPAR)	0.609152	0.616549	0.889018	0.562257	0.192352	0.861782	0.153083	Phatr3_J30690	30690	0.178	0.309	0.14	0.082	-0.4025	0.381	-1.74575	-4.10356	-2.30761	-3.53925	-0.49532	-0.452525	-0.102535	-1.72181	-1.1179	-0.326675	-1.45264	0.49051	0.099435	-0.078975	-0.42148	0.015345	-0.02199	-0.07185	-0.670045	-0.169305	-0.56517	-1.13481	-0.324085	-0.62743	-4.76986	-4.9367	-4.96467	-3.75569	-3.84786	-4.00656	1.04335	1.3292	-0.049548	-0.207452
CSYN (ChlS)	0.419015	0.881918	0.950099	0.736853	0.352909	0.979017	-0.0298356	Phatr3_J12807	12807	0.4212	0.0276	0.0262	-0.0892	-0.0482	0.4026	-0.637726	-3.68648	-1.97555	-1.7243	0.336008	0.882276	0.23966	-1.09722	0.455812	0.48071	-0.068318	0.258276	1.22508	1.22547	0.82152	1.14717	0.73808	0.867726	-0.158508	0.156514	0.16541	-0.368856	-0.149818	-0.246026	-6.8254	-6.78233	-6.9593	-1.74173	-1.81153	-1.7667	1.05667	0.926105	1.44089	0.640885
[truncated: 101 more columns]

## Sheet: 6. Combined Correlation
	Corrl to UROD1	Corrl to UROD2	Corrl to UROD3	Corrl to CPOX1	Corrl to CPOX2	Corrl to CPOX3	Corrl to CPOX-ind	GeneID	Pi_depleted_4d_log2FC	Pi_depleted_8d_log2FC	KD_NR21_Ndeplete_log2FC	KD_NR21_Nreplete_log2FC	N_deplete_279965_log2FC	Nocodazole_H20_log2FC	Dark_H8_log2FC	NoNitrate_H20_log2FC	NoNitrate_H4_log2FC	NoNitrate_H8_log2FC	NoPhosphate_H36_log2FC	NR_KO_d10_log2FC	NR_KO_Nfree_T0_log2FC	NR_KO_NH4_T0_log2FC	NR_KO_T1_log2FC	NR_KO_T132_log2FC	NR_KO_T18_log2FC	NR_KO_T18_II_log2FC	NR_KO_T3_log2FC	NR_KO_T36_log2FC	NR_KO_T60_log2FC	NR_KO_T84_log2FC	Exp_coculture_log2FC	Stat_coculture_log2FC	HighCO2_Dark_log2FC	HighCO2_Light_log2FC	LowCO2_Dark_log2FC	LowCO2_Light_log2FC	GSA_log2FC	MSX_log2FC	Rapa_log2FC	GrazingStress_log2FC	AOX_C5EARLY_log2FC	AOX_C5LATE_log2FC	AOX_C9EARLY_log2FC	AOX_C9LATE_log2FC	Na1_BlueLight_log2FC	Na1_dark_log2FC	Ta3_BlueLight_log2FC	Ta3_dark_log2FC	NR_KO14_114h_log2FC
UROD1	1	0.520494	0.632696	0.411833	0.291358	0.529066	-0.0829071	Phatr3_J19188	-2.43077	2.00635	1.03373	-0.182902	-2.6532	0.710604	-0.785981	-3.81373	-2.0139	-2.3628	0.0259478	0.0919363	0.24865	0.17627	-4.19596	0.591652	-2.70871	-2.88677	-3.60905	0.740122	0.748388	1.40042	-0.475298	0.415672	0.150906	0.281796	0.144501	-0.296164	-0.462679	-0.347644	-0.548502	-0.360666	0.475167	-0.625688	0.310286	-0.873125	1.0934	1.43134	0.219394	0.909499	0.85994
UROD2	0.520494	1	0.862924	0.427627	0.346326	0.86536	-0.0491203	Phatr3_J20757	-1.06946	1.83827	0.692232	0.0396177	-1.41167	-0.528526	-0.275097	-3.11642	-1.14544	-1.10428	0.117845	-0.865864	0.114935	0.208863	-3.72769	0.0208312	-1.45599	-1.73077	-4.20218	-0.712764	-0.242226	0.682545	-0.280781	0.917996	-0.119567	-0.460976	-0.680748	-0.49984	-0.336681	-0.525121	-0.62528	0.187152	-0.397618	-1.64899	0.63975	-0.775881	-0.93454	-0.568841	-0.548657	-1.13767	-0.218602
UROD3	0.632696	0.862924	1	0.530695	0.328982	0.93358	0.0840283	Phatr3_J16140	-1.77852	1.2484	1.86728	-0.623775	-4.68356	1.1506	-1.67466	-4.90574	-1.6905	-2.2162	-0.181547	-0.604662	0.422732	0.17501	-3.33329	0.362721	-1.96113	-2.27237	-5.04903	-0.278675	0.0223291	1.54643	-0.655109	0.964592	0.0221753	-0.72744	-0.430718	-0.990772	-0.290795	-0.134615	0.220168	-0.389208	-0.477398	-0.999322	-0.180374	-1.47336	0.134285	0.2822	-0.59271	-0.270289	-0.229079
CPOX1	0.411833	0.427627	0.530695	1	0.124618	0.474577	-0.00457915	Phatr3_J10640	-1.52116	-0.383309	2.67345	0.262505	-3.29336	3.1091	-3.23106	-3.28156	-2.19784	-3.83091	1.06655	5.17681	1.39421	-3.96928	-0.42127	4.99388	-3.75814	-3.43047	2.53087	0.499072	1.30157	3.20768	-2.50088		0.332251	-0.732409	-3.10079	-3.60752	-2.70221	0.0190674	-0.21584	0.0722485	-1.46307	-1.80066	-1.06321	-1.60102	-1.04471	3.75084	1.74795	3.51233	0.178388
CPOX2	0.291358	0.346326	0.328982	0.124618	1	0.221849	0.235259	Phatr3_J12186	-2.0086	-0.866498	0.737465	-0.136301	-2.13261	-1.00524	1.06602	-0.935468	-0.96504	-0.717885	-0.346188	-0.194274	0.430937	0.00657405	-0.238375	-0.199085	-0.931904	-0.462022	-1.71712	-0.220247	-0.143682	0.238815	-0.686338	0.389623	0.130383	-0.890226	-0.500137	-1.51379	0.798292	0.132145	0.0949447	0.312195	0.761444	0.781733	0.210375	0.277218	0.846517	0.345217	0.188004	0.216576	-1.02367
CPOX3	0.529066	0.86536	0.93358	0.474577	0.221849	1	-0.00492669	Phatr3_J15068	-0.238585	1.86593	0.76103	-0.374852	-2.82651	0.859021	-1.79797	-1.78209	-0.556231	-0.829136	0.13984	0.330226	-0.283352	0.162458	-1.47026	0.523377	-1.65437	-1.76849	-2.34833	-0.43924	-0.00566371	0.27627	-0.323412	0.456272	0.0837812	-0.125099	-0.426931	-0.330382	-0.694538	-0.435495	-0.378948	0.186714	-0.206166	-0.457181	0.28087	-0.401941	0.573277	-1.21301	-0.015934	-1.09831	-0.398754
CPOX-ind	-0.0829071	-0.0491203	0.0840283	-0.00457915	0.235259	-0.00492669	1	Phatr3_J51528	-1.82021	-1.50969	-0.0218051	0.400704	0.328659	-0.904748	0.991598	0.190086	-0.128496	0.331616	-0.396963	0.648839	0.111609	0.711564	-0.615685	0.268637	0.223013	0.0686686	-0.115614	-0.1151	0.425943	0.383939	0.0153046	-0.122818	-0.0432951	-0.502706	-0.591638	-0.863717	1.00525	0.248534	-0.0925591	-0.0807842	-0.049375	0.107834	-0.352914	-0.244301	-0.211362	0.090898	-0.105221	-0.158906	0.567302
	Corrl to UROD1	Corrl to UROD2	Corrl to UROD3	Corrl to CPOX1	Corrl to CPOX2	Corrl to CPOX3	Corrl to CPOX-ind
GluRS1	0.232759	0.281718	0.0596336	0.0254768	0.413111	0.0919035	-0.432805	Phatr3_J51430	-0.916205	-0.263402	0.307162	0.00270192	-0.516656	-0.0465901	0.154741	-0.680301	-0.570512	-0.52316	-0.425367	-0.369395	-0.220087	-0.756003	-0.748782	-0.526414	-0.0249582	0.452201	-0.831848	0.0269387	-0.298628	-0.433811	0.154956	-0.110454	0.0640456	1.18456	-0.414424	0.5652	-0.638887	0.42048969023464394	0.0354795	0.0699289	0.342639	0.16378	0.048895	-0.286301	0.711837	0.22758430048962197	0.571271	0.311657	-0.517199
GluRS2	0.837384	0.858744	0.863106	0.52085	0.386672	0.757933	-0.0321918	Phatr3_EG02218	-1.54181	0.490165	0.632537	-0.234314	-2.05686	0.31214862634847196	-1.32602	-2.18292	-1.32837	-1.46641	0.0270407	0.3996185420127629	0.533885	-0.211624	-3.27004	0.6279948261977071	-1.53657	-1.24479	-3.23379	-0.328363	0.24955	1.00579	-0.436815	0.513939	0.0311065	-0.767072	-0.902386	-1.33155	-0.106448	0.17094347443295496	0.0807253	-0.0181588	-0.290222	-1.76971	-0.194138	-1.66532	0.639097	0.9990857695591441	0.0828314	-0.578606	-0.100065
GTR	0.344605	0.753289	0.613163	0.356244	0.398848	0.654989	0.0862802	Phatr3_J54134	-2.56736	0.811852	0.213327	-0.63931	-1.28797	0.713309	0.106232	-0.590953	-0.243495	-0.476674	0.214997	-0.947963	-0.355824	-0.0363532	-0.984907	-0.395723	-0.648104	-0.947676	-1.484	-0.634805	-0.408485	-0.462709	-0.466094	-0.0216604	0.0213298	0.0118242	0.15804829987130498	0.207898	-0.339972	-0.490957	-0.2826	0.383902	-0.195795	-0.721227	-0.00411213	-0.861836	0.473435	0.26019	0.19971727538508802	0.263951	-1.25518
GSA-AT	0.544288	0.881037	0.88123	0.473612	0.299348	0.891332	0.0588949	Phatr3_J36347	-0.608712	2.96848	1.24803	-0.305896	-3.59674	0.0273021	-0.276881	-1.88971	-1.14868	-1.2913	0.0736904	0.429692	0.531571	-0.0764481	-2.87199	0.668397	-0.603233	-1.1634	-2.53839	-0.321216	-0.0162493	0.337625	0.0522871	0.249749	0.162257	-0.495959	-0.557962	-1.20676	-0.637526	-0.102019	-0.428991	0.335133	-1.05134	-2.03674	-0.173896	-1.77642	0.436472	0.631074	0.2042	1.36857	0.927546
ALAD	0.663072	0.77311	0.892555	0.542412	0.236917	0.838579	0.0881035	Phatr3_J41746	-0.756441	1.35469	1.4636	-0.253668	-3.40605	-0.239249	-1.76691	-5.10139	-2.2296	-2.70179	0.270378	0.634904	0.120659	-0.571065	-4.48729	0.928634	-3.61457	-3.42088	-5.12279	0.521352	1.19046	1.39067	-0.727056	0.266305	0.367889	-0.0658974	-0.597235	-1.37268	-0.718599	-0.444132	-0.799254	-0.113068	-0.312328	-1.92842	-0.366655	-2.12126	1.2822	1.18017	0.540586	-0.628089	1.43162
PBGD	0.52705	0.873562	0.879928	0.542921	0.262345	0.901023	0.0172366	Phatr3_J51811	-1.517	2.089	0.631952	-0.415701	-1.9063	-0.354324	-1.05854	-4.26385	-1.75422	-1.95587	0.26195	0.00259906	-0.260311	-0.00416214	-2.56336	0.860528	-2.63612	-2.02737	-2.14746	0.873578	0.893617	0.952884	-0.543654	0.563169	0.223473	-0.0437037	-0.247503	-0.549107	-1.1073	-0.90651	-1.51875	-0.136191	-0.318852	-1.01653	0.156429	-1.31503	0.24091	1.12769	-0.257995	-0.912198	-0.180662
UROS	0.326253	0.545475	0.451773	0.270454	0.134245	0.420158	-0.0265004	Phatr3_J44610	0.139252	2.1759	0.6934	0.0551276	-1.75384	0.63205	-0.817905	-0.436671	-0.812353	-1.19498	0.0118395	-0.420745	0.14593	2.93061	-1.26397	0.195471	-0.134778	-0.00578904	-0.429435	0.423441	0.698704	0.74379	0.0713008	-0.0374092	0.118763	1.32644	1.16044	1.77703	-0.690683	-1.62323	-0.748346	-0.145871	-0.100083	-0.898244	-0.80288	-1.53737	0.732857	0.386338	0.152485	0.407724	-0.137746
UROD1	1	0.520494	0.632696	0.411833	0.291358	0.529066	-0.0829071	Phatr3_J19188	-2.43077	2.00635	1.03373	-0.182902	-2.6532	0.710604	-0.785981	-3.81373	-2.0139	-2.3628	0.0259478	0.0919363	0.24865	0.17627	-4.19596	0.591652	-2.70871	-2.88677	-3.60905	0.740122	0.748388	1.40042	-0.475298	0.415672	0.150906	0.281796	0.144501	-0.296164	-0.462679	-0.347644	-0.548502	-0.360666	0.475167	-0.625688	0.310286	-0.873125	1.0934	1.43134	0.219394	0.909499	0.85994
UROD2	0.520494	1	0.862924	0.427627	0.346326	0.86536	-0.0491203	Phatr3_J20757	-1.06946	1.83827	0.692232	0.0396177	-1.41167	-0.528526	-0.275097	-3.11642	-1.14544	-1.10428	0.117845	-0.865864	0.114935	0.208863	-3.72769	0.0208312	-1.45599	-1.73077	-4.20218	-0.712764	-0.242226	0.682545	-0.280781	0.917996	-0.119567	-0.460976	-0.680748	-0.49984	-0.336681	-0.525121	-0.62528	0.187152	-0.397618	-1.64899	0.63975	-0.775881	-0.93454	-0.568841	-0.548657	-1.13767	-0.218602
UROD3	0.632696	0.862924	1	0.530695	0.328982	0.93358	0.0840283	Phatr3_J16140	-1.77852	1.2484	1.86728	-0.623775	-4.68356	1.1506	-1.67466	-4.90574	-1.6905	-2.2162	-0.181547	-0.604662	0.422732	0.17501	-3.33329	0.362721	-1.96113	-2.27237	-5.04903	-0.278675	0.0223291	1.54643	-0.655109	0.964592	0.0221753	-0.72744	-0.430718	-0.990772	-0.290795	-0.134615	0.220168	-0.389208	-0.477398	-0.999322	-0.180374	-1.47336	0.134285	0.2822	-0.59271	-0.270289	-0.229079
CPOX1	0.411833	0.427627	0.530695	1	0.124618	0.474577	-0.00457915	Phatr3_J10640	-1.52116	-0.383309	2.67345	0.262505	-3.29336	3.1091	-3.23106	-3.28156	-2.19784	-3.83091	1.06655	5.17681	1.39421	-3.96928	-0.42127	4.99388	-3.75814	-3.43047	2.53087	0.499072	1.30157	3.20768	-2.50088		0.332251	-0.732409	-3.10079	-3.60752	-2.70221	0.0190674	-0.21584	0.0722485	-1.46307	-1.80066	-1.06321	-1.60102	-1.04471	3.75084	1.74795	3.51233	0.178388
CPOX2	0.291358	0.346326	0.328982	0.124618	1	0.221849	0.235259	Phatr3_J12186	-2.0086	-0.866498	0.737465	-0.136301	-2.13261	-1.00524	1.06602	-0.935468	-0.96504	-0.717885	-0.346188	-0.194274	0.430937	0.00657405	-0.238375	-0.199085	-0.931904	-0.462022	-1.71712	-0.220247	-0.143682	0.238815	-0.686338	0.389623	0.130383	-0.890226	-0.500137	-1.51379	0.798292	0.132145	0.0949447	0.312195	0.761444	0.781733	0.210375	0.277218	0.846517	0.345217	0.188004	0.216576	-1.02367
CPOX3	0.529066	0.86536	0.93358	0.474577	0.221849	1	-0.00492669	Phatr3_J15068	-0.238585	1.86593	0.76103	-0.374852	-2.82651	0.859021	-1.79797	-1.78209	-0.556231	-0.829136	0.13984	0.330226	-0.283352	0.162458	-1.47026	0.523377	-1.65437	-1.76849	-2.34833	-0.43924	-0.00566371	0.27627	-0.323412	0.456272	0.0837812	-0.125099	-0.426931	-0.330382	-0.694538	-0.435495	-0.378948	0.186714	-0.206166	-0.457181	0.28087	-0.401941	0.573277	-1.21301	-0.015934	-1.09831	-0.398754
CPOX-ind	-0.0829071	-0.0491203	0.0840283	-0.00457915	0.235259	-0.00492669	1	Phatr3_J51528	-1.82021	-1.50969	-0.0218051	0.400704	0.328659	-0.904748	0.991598	0.190086	-0.128496	0.331616	-0.396963	0.648839	0.111609	0.711564	-0.615685	0.268637	0.223013	0.0686686	-0.115614	-0.1151	0.425943	0.383939	0.0153046	-0.122818	-0.0432951	-0.502706	-0.591638	-0.863717	1.00525	0.248534	-0.0925591	-0.0807842	-0.049375	0.107834	-0.352914	-0.244301	-0.211362	0.090898	-0.105221	-0.158906	0.567302
PPOX	0.515797	0.823484	0.793724	0.562595	0.223677	0.83779	-0.0531861	Phatr3_J31109	-1.28184	1.53336	0.0992425	-0.272811	0.160383	-0.255258	-1.31642	-2.24543	-1.10448	-1.50671	0.235562	-0.312468	0.259338	0.237654	-2.06483	-0.00763262	-2.27235	-1.76621	-0.951046	-0.255394	-0.38603	-0.0472101	-0.388763	0.098106	-0.0650302	-0.607485	-0.60058	-0.915677	-0.499809	-0.416275	-0.22501	0.0501412	-0.329389	-1.06712	-0.393423	-1.24751	0.590372	-0.0721772	0.219233	0.409335	-0.443986
FeCH	-0.0747541	-0.0617731	-0.256236	-0.310505	-0.102256	-0.223534	-0.209169	Phatr3_J26952	-0.198346	0.529607	0.0744369	0.256621	0.0724014	0.2291	-0.0629195	-0.110244	0.0204192	0.0708864	-0.128276	-0.747029	0.145674	-0.0772325	0.0299701	-0.336657	0.754699	0.899838	0.363252	0.519312	0.265043	-0.0558929	0.459736	-0.27836	-0.110112	0.960226	0.739736	1.32346	0.260015	0.172377	0.128131	-0.2129	-0.234333	0.289417	-0.301017	-0.145815	0.165729	-0.56257	-0.136808	-0.523231	0.399214
MgCH-1 (ChIH)	0.586172	0.897691	0.847235	0.495612	0.309049	0.837195	-0.125431	Phatr3_J13265	-1.3873	1.72347	0.964295	-0.316477	-2.44944	1.5586	-1.06862	-3.62754	-1.16343	-1.50409	0.0221506	0.110957	0.240276	0.357794	-2.31286	0.233389	-1.91157	-2.23567	-3.34823	-0.416385	-0.185187	0.731585	0.0270529	0.186051	-0.000628481	0.881046	1.02927	1.32365	-0.074782	0.301532	0.0871603	0.112559	-1.2598	-2.69584	-0.801167	-2.36198	0.460857	-0.230847	0.16017	-0.0240872	-0.527087
MgCH-2 (ChIH)	-0.239526	-0.209973	-0.243749	-0.0355336	-0.237166	-0.203366	0.0748982	Phatr3_J10100	1.03763	0.200848	0.725774	0.589296	-1.28076	1.12529	-2.41902	0.925299	0.723359	0.177202	-0.039496	3.02393	0.244418	3.13812	0.946813	2.10126	1.58486	0.324248	0.846714	0.525314	0.680665	1.08706	-0.112288	-0.284975	-0.0165929	0.0534872	0.651204	1.05494	0.0536305	-0.709319	0.390576	-0.0354384	0.695077	0.643163	0.533161	0.598484	-0.256498	0.250188	-0.031275	-0.28632	1.13857
MgCH (ChlD)	0.613988	0.918297	0.906532	0.449571	0.356736	0.90134	-0.0426722	Phatr3_J33017	-0.0797414	2.87872	0.294423	-0.325016	-1.77813	-0.29921	-1.52018	-2.76933	-1.4732	-1.75215	0.0878053	-0.305437	-0.08001	-0.0928331	-3.45778	0.0938864	-1.84182	-1.26816	-3.97181	-0.594832	-0.237595	0.421939	-0.604809	0.170043	0.00649173	-0.283416	-0.649289	-0.570586	-0.296684	0.104848	-0.145939	-0.0122432	-0.435333	-1.19108	-0.198018	-1.3731	0.916001	0.681791	0.363996	0.349387	-0.456769
MgPMT (MPoM)	0.69455	0.837932	0.955282	0.529119	0.333596	0.910896	0.0429836	Phatr3_J18872	-2.85805	1.11212	1.41969	-0.104987	-3.49301	-0.520968	-1.6675	-5.62458	-1.88674	-2.1017	0.105404	-0.102736	0.21994	-0.0483791	-3.46644	0.955809	-3.52984	-4.28238	-6.15685	0.123547	0.475572	0.544001	-0.115021	1.04406	0.0753167	-0.777755	-0.773323	-1.26897	-0.626565	-0.43684	-0.571645	-2.86317	0.0828108	-1.01618	0.0954356	-1.22607	0.303493	-0.302769	0.0638399	-0.593135	-0.586548
PCR-1 (POR -1)	0.325778	0.559845	0.631625	0.505514	0.174984	0.566827	0.340498	Phatr3_J12155	-0.586984	0.763937	0.0967463	-0.461717	-1.28322	-0.614166	0.593639	-0.889934	-0.638694	-0.536557	-0.076538	-0.672439	0.195376	0.408184	-1.07752	-0.0524107	-0.932413	-0.787311	-1.44704	-0.469245	-0.216701	-0.23235	-0.735182	0.433598	-0.0637408	0.126458	0.0224652	-0.0721752	-0.0755033	-0.620698	-0.245879	-0.0388808	-0.264961	-0.279257	-0.140735	-0.792267	0.0581864	0.593911	-0.460034	0.0926778	-0.614263
PCR-2 (POR-2)	0.393927	0.263209	0.503845	0.318766	0.0924027	0.494434	0.216371	Phatr3_J43164	-1.25147	-0.499338	0.148064	-1.30603	-1.78005	-1.22188	-3.06869	-2.41864	-1.41231	-1.69204	-0.35909	3.13788	0.344441	-0.114735	-0.718284	3.32242	-2.89532	-1.60397	-1.91087	0.439264	0.596518	0.915091	0.300357	-0.237136	-0.153	-0.414133	-3.10609	-2.037	-0.142513	0.128111	0.215084	-0.271673	-0.276705	-0.745329	-0.263605	-0.954665	-0.178459	-0.330304	-0.36168	-0.249154	1.66788
CBR	0.930646	0.891149	0.908264	0.482477	0.358329	0.855996	-0.0927786	Phatr3_EG02076	-1.82526	1.02646	1.26658	-0.0233215	-2.79902	-0.370604	-0.981738	-2.82115	-1.61567	-1.90697	0.0499336	0.443019	-0.0914128	-0.274017	-3.34512	0.593355	-3.07968	-3.43504	-4.23098	0.0901643	0.359869	0.491578	-0.703779	0.466203	-0.0896807	-0.251474	-0.588929	-0.646553	-0.569486	-0.329278	-0.171051	0.0721616	0.304262	-0.675991	0.358609	-1.12318	1.02699	-0.594012	0.0058912	-0.427002	-0.14903
DVR (DPAR)	0.67602	0.701036	0.875006	0.477828	0.321822	0.851748	0.10087	Phatr3_J30690	-1.28674	3.01543	1.4692	-0.183122	-3.78689	0.078102	-2.21711	-2.93364	-0.978493	-1.59359	0.0220839	1.36474	0.929537	0.576122	-2.56257	1.40827	-3.29413	-3.9633	-4.5582	0.287282	0.431493	0.387412	-0.321782	0.0554292	0.0196461	-0.571691	-0.561442	-0.740015	-0.143716	-0.351556	0.0934141	0.811964	0.123397	-0.629093	-0.191443	-1.23775	0.35591	0.235343	-0.209608	0.281345	-0.210854
CSYN (ChlS)	0.654775	0.885219	0.937404	0.488053	0.280801	0.932875	-0.0652568	Phatr3_J12807	-0.0444571	3.58375	1.14624	0.188597	-3.26785	0.934987	-2.07408	-4.46381	-1.21466	-1.84186	0.455364	-0.011103	0.153865	-0.258022	-3.56481	0.245352	-1.28046	-1.80971	-5.21932	-0.109817	0.123148	1.2627	0.421927	0.843065	0.101897	-0.279567	-0.172846	-0.507673	-0.45515	-0.190242	-0.134378	-0.208268	-0.309931	-1.27138	-0.39094	-1.35424	0.677995	0.398388	0.463076	-0.175124	0.330282
[truncated: 170 more columns]
